# Supplementary material for: Alterations in fecal β-defensin-3 secretion as a marker of instability of the gut microbiota
Source: Gut Microbes. 2023 Jul 18;15(1):2233679. doi: 10.1080/19490976.2023.2233679 (PMC10355691; doi:10.1080/19490976.2023.2233679)
Supplement: Supplemental Material [file KGMI_A_2233679_SM1292.zip]

Archive with 12 entries (11 files):
- Supplemental material/
- Supplemental material/Saqib etal. Supplemental Data and Tables.xlsx
- Supplemental material/Saqibetal_Supp. Data and Tables_final.xlsx
- Supplemental material/Supplemental material legends.docx
- Supplemental material/Supplementary Figure 1.JPG
- Supplemental material/Supplementary Figure 2.JPG
- Supplemental material/Supplementary Figure 3.JPG
- Supplemental material/Supplementary Figure 4.JPG
- Supplemental material/Supplementary Figure 5.jpg
- Supplemental material/Supplementary Figure 6.jpg
- Supplemental material/Supplementary Figure 7.JPG
- Supplemental material/Supplementary Table 1.JPG
