# Supplementary material for: Alterations in fecal β-defensin-3 secretion as a marker of instability of the gut microbiota
Source: Gut Microbes. 2023 Jul 18;15(1):2233679. doi: 10.1080/19490976.2023.2233679 (PMC10355691; doi:10.1080/19490976.2023.2233679)
Supplement: Supplemental Material [file KGMI_A_2233679_SM1292.zip › Supplemental material/Saqib etal. Supplemental Data and Tables.xlsx]

## Sheet: Fig 1.
b	Shannon Diversity						Fecal β-Defensin-3 concentration values over the days																											f
	Baseline	AMC	Recovery			d + e	1	2	3	4	5	6	7	8	9	10	11	12	13	14	15	16	17	18	19	20	21								Fecal β-Defensin-3	Shannon Diversity
Males	4.69072	1.5212	2.91782	Mouse 1		Males	170.238	218.265	191.452	207.952	189.979	177.898	195.872	181.14	32.632	18.253	1.994	9.95	14.075	15.548	64.435	81.662	19.673	57.701	42.443	28.218	10.244	Mouse 1						Males (Baseline)	183.055	4.69072
	4.50412	1.69999	3.16683	Mouse 2			193.22	147.255	174.952	138.121	133.407	121.916	112.781	155.211	138.121	133.112	7.887	11.128	27.629	30.575	16.432	35.584	14.075	21.146	21.146	13.78	33.816	Mouse 2							153	4.50412
	4.33753		3.08034	Mouse 3			117.496	152.853	155.251	129.576	169.648	198.299	110.13	135.764	125.451	33.521	45.602	34.995	62.986	71.826	35.879	33.521	73.004	67.406	19.968	40.593	54.736	Mouse 3							113.813	4.33753
	4.64678	1.35195	3.16628	Mouse 4			127.808	152.402	62.692	152.264	142.541	159.925	160.22	139.889	57.683	17.316	17.021	60.924	48.254	54.441	7.989	78.602	122.21	42.066	83.661	21.441	76.245	Mouse 4							144.014	4.64678
	4.82115	2.07268	2.90653	Mouse 5			56.907	58.637	63.578	67.531	74.696	57.649	51.719	57.154	55.919	19.107	14.413	16.414	18.119	30.225	35.289	20.836	20.095	26.025	15.154	8.236	49.743	Mouse 5							54.313	4.82115
Females	4.59537	2.40546	3.81908	Mouse 1																														Females (Baseline)	97.4785	4.59537
	4.59484	2.5241	3.58914	Mouse 2		Females	79.529	107.123	99.047	89.961	92.317	88.279	115.428	97.028	111.834	96.018	91.98	51.262	39.484	93.326	51.935	41.503	28.716	29.725	33.763	29.052	30.062	Mouse 1							92.3165	4.59484
	4.67649	2.74568	3.5774	Mouse 3			91.98	101.403	88.952	87.606	87.269	87.942	92.653	76.501	117.543	111.161	56.31	55.3	51.599	53.618	45.878	53.281	27.033	35.11	23.668	23.668	26.024	Mouse 2							101.907	4.67649
	4.42364	2.08322	3.51752	Mouse 4			72.126	80.875	74.145	78.183	125.295	115.428	131.689	108.469	107.123	131.689	120.92	65.396	72.462	63.377	61.021	73.135	48.907	39.821	49.243	35.783	32.754	Mouse 3							103.085	4.42364
	4.57982	2.60659	3.71339	Mouse 5			88.279	121.93	135.39	106.45	99.72	106.787	117.892	112.844	117.219	128.324	56.646	90.634	75.828	72.799	82.221	80.539	49.58	93.612	111.8	44.868	49.916	Mouse 4							119.784	4.57982
							112.926	91.408	116.428	91.909	112.425	114.927	126.641	131.44	122.934	103.418	130.44	58.382	74.395	77.897	82.901	97.413	90.908	60.383	92.409	53.378	65.888	Mouse 5
																																		Males (AMC)	64.435	1.5212
																																			16.432	1.69999
c	Z-Score Relative Abundance																																		7.989	1.35195
	Males					Females					Males				Females					Males					Females					Differential Abundance q-values					35.289	2.07268
	Baseline										AMC									Recovery										Baseline vs. Treatment (Bvs.T)	Treatment vs. Recovery (Tvs.R)	Baseline vs. Recovery (Bvs.R)
A2	2.1812	-0.307065	0.280805	0.19631	1.71792	-0.33835	-0.0588227	2.128	-0.579391	0.40291	-0.663253	-0.663253	-0.663253	-0.663253	-0.663253	-0.663253	-0.663253	-0.663253	-0.663253	-0.0976603	0.289821	-0.521654	-0.393478	-0.17855	0.0589351	3.17811	-0.663253	-0.663253	-0.663253	0	0	-		Females (AMC)	51.935	2.40546
Acetatifactor	3.86525	-0.245768	0.270455	0.110484	2.136	2.43139	-0.362174	-0.274363	0.0502286	-0.325844	-0.416619	-0.416619	-0.416619	-0.416619	-0.416619	-0.416619	-0.416619	-0.416619	-0.416619	-0.416619	-0.35683	-0.416619	-0.416619	-0.216292	-0.416619	-0.416619	-0.416619	-0.416619	-0.416619	0	-	0			45.878	2.5241
Akkermansia	-0.424025	-0.427305	-0.482062	-0.543712	-0.431869	-0.231353	-0.354049	-0.257361	-0.419111	-0.423851	-0.00900041	-0.30841	-0.327812	2.8661	-0.349723	-0.393471	-0.307366	-0.443409	0.0197109	0.705196	0.10943	4.08832	0.508665	-0.124084	-0.43643	-0.401339	-0.340102	-0.411113	-0.450462	-	-	-			61.021	2.74568
Alistipes	-0.560476	-0.669317	-0.620299	-0.542957	-0.714476	-0.696591	-0.555	-0.620549	-0.514038	-0.527427	3.35866	-0.035856	3.38384	-0.161879	-0.504215	0.727081	0.0271703	1.01029	-0.040726	-0.21255	-0.258172	-0.258545	-0.230055	-0.271662	0.103142	-0.618762	0.177173	0.0059692	-0.179773	0.00212745	-	8.34184e-09			82.221	2.08322
Anaeroplasma	0.73124	-0.278731	-0.108953	-0.278731	-0.278731	0.203319	5.16836	-0.278731	-0.146011	-0.278731	-0.278731	-0.278731	-0.278731	-0.278731	-0.161228	0.0222103	-0.278731	-0.278731	-0.278731	-0.278731	-0.278731	-0.278731	-0.278731	-0.278731	-0.278731	0.14442	-0.278731	-0.278731	-0.278731	0	-	0			82.901	2.60659
Anaerosporobacter	-0.165608	-0.0531309	0.0104476	-0.00980509	0.278644	0.310123	-0.0343513	-0.136892	-0.0237411	-0.0683577	-0.295688	-0.295688	-0.295688	-0.295688	-0.295688	-0.295688	-0.295688	-0.295688	-0.295688	-0.295688	-0.295688	-0.295688	-0.295688	-0.295688	-0.295688	-0.295688	-0.295688	5.21506	-0.295688	0	-	0
Anaerotruncus	3.15369	0.417367	0.333095	0.734111	2.35377	0.861647	0.683259	1.36918	1.31609	0.373336	-0.674048	-0.674048	-0.674048	-0.674048	-0.674048	-0.674048	-0.674048	-0.674048	-0.674048	-0.674048	-0.674048	-0.674048	-0.0946816	-0.042046	-0.674048	-0.674048	-0.674048	-0.674048	-0.674048	0	-	0
Anaerovorax	0.0520088	1.34961	-0.736044	-0.110165	0.69525	0.375847	0.582668	0.686756	0.4249	0.902521	-1.13518	-1.13518	-1.13518	-0.590919	-1.13518	-1.13518	-1.13518	-1.13518	-1.13518	-0.052075	2.18917	0.370044	-0.397158	-1.13518	1.78157	0.191224	1.80223	-0.12538	0.824602	0	0	-		Males (Recovery)	10.244	2.91782
Angelakisella	0.734836	0.907627	0.137731	1.16376	1.16036	0.31745	0.553607	1.01006	-0.148217	0.227703	-1.08788	-1.08788	-1.08788	-1.08788	-1.08788	-1.08788	-1.08788	-1.08788	-1.08788	-1.08788	0.669518	-0.154592	-0.826395	0.321548	0.613604	2.56403	-0.740968	1.08264	1.28451	0	0	-			33.816	3.16683
ASF356	1.87349	1.09042	1.03885	0.433166	1.89901	2.01932	1.79121	1.05161	0.641214	1.19894	-0.71275	-0.71275	-0.71275	-0.71275	-0.71275	-0.71275	-0.71275	-0.71275	-0.71275	-0.71275	-0.71275	-0.71275	-0.71275	-0.71275	-0.71275	-0.71275	-0.71275	-0.207713	-0.71275	0	-	0			54.736	3.08034
Bacteroides	-0.951276	-0.956111	-0.81037	-0.963104	-0.838364	-1.08318	-1.0069	-1.05868	-0.890935	-0.999671	-0.611167	1.62378	-0.572641	0.756771	1.41706	0.751478	1.69547	0.71817	1.3934	1.49489	1.10763	1.13759	1.11161	0.437497	-0.662942	-0.744457	-0.324924	-0.656145	-0.514471	7.21238e-11	-	1.98851e-05			76.245	3.16628
Butyricicoccus	2.48999	1.02439	2.00603	1.23651	1.41858	0.67829	1.67007	0.441291	0.22929	1.2471	-0.721034	-0.721034	-0.721034	-0.721034	-0.721034	-0.721034	-0.721034	-0.721034	-0.721034	-0.721034	-0.642848	-0.721034	-0.721034	-0.721034	0.297572	-0.721034	-0.721034	-0.721034	-0.55971	0	0	-			49.743	2.90653
Candidatus_Arthromitus	1.88488	1.04883	0.618222	2.86561	0.644319	-0.0246526	2.25446	1.51516	0.36556	0.668267	-0.623192	-0.623192	-0.623192	-0.623192	-0.623192	-0.623192	-0.623192	-0.623192	-0.623192	-0.623192	-0.623192	-0.623192	-0.623192	-0.623192	-0.623192	-0.623192	-0.623192	-0.623192	-0.623192	0	-	0
Candidatus_Saccharimonas	1.10426	0.753174	0.714425	1.36055	0.838153	2.56765	1.42654	0.978425	2.26218	0.858583	-0.67705	-0.67705	-0.67705	-0.67705	-0.67705	-0.67705	-0.67705	-0.67705	-0.67705	-0.67705	-0.67705	-0.67705	-0.67705	-0.67705	-0.67705	-0.67705	-0.67705	-0.67705	-0.67705	0	-	0		Females (Recovery)	30.062	3.81908
Candidatus_Soleaferrea	-0.680511	-0.680511	-0.680511	-0.680511	-0.680511	-0.680511	-0.680511	-0.680511	-0.680511	-0.680511	-0.680511	-0.680511	-0.680511	1.66596	2.52456	0.934302	0.702835	-0.680511	2.48377	0.26125	-0.680511	0.464682	-0.680511	1.53894	1.06787	-0.680511	0.260464	-0.680511	0.344569	0	-	0			26.024	3.58914
Candidatus_Stoquefichus	-0.339132	-0.2817	1.42524	-0.268057	-0.339132	-0.339132	-0.339132	-0.339132	-0.339132	-0.339132	-0.339132	-0.339132	-0.339132	-0.339132	-0.339132	-0.339132	-0.339132	-0.339132	-0.339132	-0.339132	4.60039	0.769828	1.55434	-0.339132	-0.339132	-0.339132	-0.339132	-0.339132	-0.339132	0	0	-			32.754	3.5774
Christensenellaceae_R-7_group	-0.0942087	-0.316163	-0.282677	-0.476328	-0.567878	-0.161159	-0.00519402	-0.585671	-0.425711	0.133867	-0.834036	-0.834036	-0.815596	-0.834036	-0.834036	-0.834036	-0.834036	-0.834036	-0.834036	0.0659174	3.03304	0.971649	-0.758916	1.55682	1.76207	0.636592	2.00969	0.125272	0.86686	0	0	-			49.916	3.51752
Clostridium_sensu_stricto_1	-0.570145	-0.534219	-0.570145	-0.570145	-0.54368	1.5872	0.965216	-0.0762392	0.0163039	0.0387194	-0.570145	-0.570145	-0.547226	-0.570145	-0.570145	-0.570145	-0.570145	-0.570145	-0.570145	-0.570145	-0.570145	-0.570145	-0.570145	-0.570145	2.45207	0.0171576	2.77151	2.30601	0.669494	0	0	-			65.888	3.71339
Coprococcus_2	4.86578	-0.308312	1.33721	-0.308312	-0.308312	0.1589	-0.308312	-0.308312	1.10667	-0.308312	-0.308312	-0.308312	-0.308312	-0.308312	-0.308312	-0.308312	-0.308312	-0.308312	-0.308312	-0.308312	-0.308312	-0.308312	-0.308312	-0.308312	-0.308312	-0.0690717	-0.308312	-0.308312	-0.308312	0	-	0
Defluviitaleaceae_UCG-011	1.34476	1.29939	1.15982	0.663899	-0.119692	2.40179	0.775928	-0.202523	2.98239	1.19698	-0.605408	-0.605408	-0.605408	-0.605408	-0.605408	-0.605408	-0.605408	-0.605408	-0.605408	-0.605408	-0.605408	-0.605408	-0.605408	-0.605408	-0.605408	-0.605408	-0.605408	-0.605408	-0.605408	0	-	0
Dubosiella	-0.8957	0.360057	-0.399599	0.354039	-0.536038	-0.333575	-0.0164162	-0.118751	0.295815	-0.0762256	-0.89282	-0.898149	-0.898149	-0.898149	-0.89416	-0.860689	-0.898149	-0.890756	-0.898149	1.17975	0.125929	0.789069	-0.0647635	0.292829	1.01247	1.20752	3.87703	0.45891	0.516816	8.73036e-06	6.04686e-05	0.0278924
Eisenbergiella	-0.150934	1.69139	0.0555033	0.281599	1.6193	0.957683	0.243559	-0.133397	-0.181309	0.0314386	-0.629114	-0.629114	-0.629114	-0.629114	-0.629114	-0.629114	-0.629114	-0.629114	-0.629114	-0.629114	-0.629114	-0.629114	-0.629114	-0.629114	-0.629114	-0.18222	-0.400836	3.32471	2.28022	0	0	-
Enterococcus	-0.385458	-0.39392	-0.392673	-0.400013	-0.400013	-0.400013	-0.394269	-0.400013	-0.400013	-0.400013	-0.400013	-0.387903	-0.393794	-0.0864131	3.68502	1.32456	2.22825	-0.400013	2.23935	-0.350694	-0.386428	-0.383866	-0.400013	-0.400013	-0.383759	-0.349197	-0.388641	-0.400013	-0.400013	0.021636	-	-
Enterorhabdus	1.20069	1.75565	0.985062	-0.635041	1.67642	1.75011	1.19618	2.65173	0.77215	0.712828	-0.635041	-0.635041	-0.635041	-0.635041	-0.635041	-0.635041	-0.635041	-0.635041	-0.635041	-0.635041	-0.635041	-0.635041	-0.635041	-0.635041	-0.635041	-0.635041	-0.635041	-0.635041	-0.635041	0	-	0
Erysipelatoclostridium	0.0021508	-0.6853	-0.0966458	-0.35078	-0.256299	-0.602969	-0.323201	-0.293121	0.141647	-0.262723	-0.870617	-0.870617	-0.870617	-0.870617	-0.870617	-0.817852	-0.747338	-0.870617	-0.870617	-0.143606	0.616978	1.23428	0.494438	2.37313	0.427992	-0.233791	2.71529	0.575371	2.32668	0	0	-
Escherichia/Shigella	-0.407943	-0.425931	-0.428021	-0.424866	-0.418291	-0.433854	-0.431987	-0.432341	-0.431574	-0.432771	-0.368161	-0.42598	-0.36124	4.19958	1.8896	0.974157	0.0800089	1.07082	1.31512	-0.352862	-0.426283	-0.411857	-0.426402	-0.429626	-0.38571	-0.431321	-0.394419	-0.425536	-0.4223	0.00748649	0.0165095	-
Faecalibacterium	-0.658113	-0.658113	-0.658113	-0.658113	-0.658113	2.98552	0.759589	2.44307	0.0500122	1.50003	-0.658113	-0.658113	-0.658113	-0.658113	-0.658113	0.54614	-0.658113	0.503847	-0.658113	-0.658113	-0.658113	-0.658113	-0.658113	-0.658113	0.946639	0.564819	-0.658113	0.258591	1.28778	0	0	-
Faecalibaculum	-0.915077	-0.634816	-0.795866	-0.622563	-0.883144	-0.0538425	0.43246	0.410117	0.676117	0.703615	-0.936109	-0.936109	-0.936109	-0.913611	-0.92469	-0.936109	-0.936109	-0.936109	-0.936109	-0.456405	0.104345	1.48275	0.741816	1.42085	1.2451	0.667656	2.75133	1.18439	0.932217	0	0	0.0319672
Family_XIII	2.23539	2.16405	1.23107	0.934265	1.69061	1.28322	0.446677	0.051781	-0.0917948	0.631307	-0.830396	-0.830396	-0.830396	-0.830396	-0.830396	-0.830396	-0.830396	-0.830396	-0.830396	-0.830396	-0.830396	-0.10157	-0.385694	-0.0314019	-0.449983	-0.580635	1.56503	-0.627575	-0.830396	0	0	-
GCA	-0.042081	0.195695	-0.243928	-0.137331	0.40979	0.103576	0.122872	0.513739	-0.19273	0.0134992	-0.652833	-0.652833	-0.652833	-0.652833	-0.652833	-0.652833	-0.652833	-0.652833	-0.652833	-0.652833	-0.549631	-0.652833	-0.652833	-0.405842	2.18986	4.08774	0.45585	0.996114	0.316811	0	0	-
Harryflintia	2.0611	0.47331	-0.353777	1.54124	0.94891	0.501847	0.102749	3.1288	-0.103226	0.992115	-0.616324	-0.616324	-0.616324	-0.616324	-0.616324	-0.616324	-0.616324	-0.616324	-0.616324	-0.616324	-0.616324	-0.616324	-0.616324	-0.616324	-0.616324	-0.616324	-0.616324	-0.616324	1.80076	0	-	0
Intestinimonas	0.919674	1.00372	0.016625	0.392753	2.45884	0.354158	0.0521404	-0.116685	-0.437099	-0.0453193	-1.03708	-1.03708	-1.03708	-1.03708	-1.03708	-1.03708	-1.03708	-1.03708	-1.03708	2.23075	-0.263176	1.31772	0.98343	1.64238	0.103669	-0.404842	-0.261118	-0.471006	-0.142858	0	0	-
Lachnoclostridium	-0.458437	0.500272	-0.458437	0.859843	-0.458437	0.634692	0.947502	1.88476	0.243813	0.240416	-0.458437	-0.458437	-0.458437	-0.458437	-0.458437	-0.458437	-0.458437	-0.458437	-0.458437	-0.458437	-0.458437	-0.458437	-0.458437	-0.458437	4.31587	-0.458437	-0.458437	-0.458437	-0.458437	0	-	0
Lachnospira	2.70251	2.1786	0.0254174	2.8186	-0.515544	0.50842	0.542745	1.6451	-0.515544	0.405036	-0.515544	-0.515544	-0.515544	-0.515544	-0.515544	-0.515544	-0.515544	-0.515544	-0.515544	-0.515544	-0.515544	-0.515544	-0.515544	-0.515544	-0.515544	-0.515544	-0.515544	-0.515544	-0.515544	0	-	0
Lachnospiraceae	0.837779	0.432373	-0.262508	0.675901	0.951014	0.237043	1.09832	0.322635	-0.17338	0.264379	-0.940708	-0.943513	-0.944924	-0.944924	-0.944924	-0.944924	-0.944924	-0.944924	-0.944924	-0.865371	-0.566915	-0.884425	-0.756284	-0.590413	1.90745	2.04473	0.22895	1.60669	1.99072	0	0	-
Lactobacillus	0.0575184	-0.263921	0.297403	-0.211469	-0.297883	2.34543	1.85125	1.47509	2.13914	2.62027	-0.689905	-0.6892	-0.688458	-0.685074	-0.632765	-0.682504	-0.659408	-0.684479	-0.673153	-0.666361	-0.594457	-0.469813	-0.591643	-0.565817	-0.253313	-0.408763	0.0978694	-0.228558	-0.247023	9.2987e-06	0.0050396	0.000785716
Merdibacter	2.17976	-0.543918	2.84961	1.78003	-0.543918	0.705089	0.193725	0.316654	2.40363	0.739397	-0.543918	-0.543918	-0.543918	-0.543918	-0.543918	-0.543918	-0.543918	-0.543918	-0.543918	-0.543918	-0.543918	-0.543918	-0.543918	-0.543918	-0.543918	-0.543918	-0.543918	-0.289534	-0.543918	0	-	0
Mucispirillum	1.33467	-0.258916	1.54453	-0.201761	4.05936	-0.109109	0.032633	1.97367	-0.0910158	0.50599	-0.476814	-0.460573	-0.476814	-0.476814	-0.462279	-0.451997	-0.455071	-0.455648	-0.386706	-0.476814	-0.468485	-0.476814	-0.476814	-0.476814	-0.462862	-0.455005	-0.476814	-0.462646	-0.454258	0.00907547	-	0.0162563
Muribaculum	1.20998	1.96637	1.34947	1.9552	0.813311	1.32688	0.981612	1.18668	1.7993	0.772931	-0.704063	-0.69845	-0.701967	-0.704063	-0.704063	-0.704063	-0.704063	-0.702249	-0.704063	-0.704063	-0.704063	-0.704063	-0.704063	-0.704063	-0.702602	-0.704063	-0.699591	-0.704063	-0.704063	1.39249e-47	0	0
Oribacterium	-0.315351	-0.315351	-0.315351	4.15309	-0.315351	-0.315351	-0.315351	-0.315351	2.72338	1.32267	-0.315351	-0.315351	-0.315351	-0.315351	-0.315351	-0.315351	-0.315351	-0.315351	-0.315351	-0.315351	-0.315351	-0.315351	-0.315351	-0.315351	-0.315351	-0.315351	-0.315351	-0.315351	-0.315351	0	-	0
Oscillibacter	-0.00462455	-0.393685	-0.308484	-0.310544	0.523332	-0.0932907	-0.496271	-0.00493386	-0.311291	-0.294228	-0.691146	-0.691146	-0.691146	-0.691146	-0.691146	-0.691146	-0.691146	-0.691146	-0.691146	-0.427427	1.42877	0.310996	2.22893	-0.352142	0.215411	3.99174	0.0334763	0.497228	-0.0126627	0	0	-
Parasutterella	-1.1514	-0.764831	-0.96271	-0.808219	-1.00315	-0.739962	-0.59773	-0.581519	-0.4205	-0.59921	-1.24584	-1.24584	-1.24584	0.284049	0.532413	-0.287442	0.825287	-1.24293	1.82935	0.27848	1.58144	1.34121	1.82095	1.56019	0.768697	0.315	0.789675	0.746454	0.223933	-	0.0306034	1.34606e-18
Peptococcus	2.40036	1.1725	1.14651	0.990756	2.82446	0.673584	0.756761	0.490552	0.288341	1.52309	-0.645627	-0.645627	-0.645627	-0.645627	-0.645627	-0.645627	-0.645627	-0.645627	-0.645627	-0.645627	-0.645627	-0.645627	-0.645627	-0.645627	-0.645627	-0.645627	-0.645627	-0.645627	-0.645627	0	-	0
Prevotellaceae	2.05601	1.1358	2.68301	0.976159	0.970497	0.264934	0.984984	0.864245	1.13716	1.6644	-0.668504	-0.66509	-0.669977	-0.670383	-0.672199	-0.672199	-0.670544	-0.669087	-0.672199	-0.670263	-0.670614	-0.669844	-0.67146	-0.672199	-0.670872	-0.669917	-0.66949	-0.671694	-0.670666	2.67952e-21	-	4.32921e-21
Proteus	-0.43849	-0.43742	-0.43849	-0.43849	-0.43849	-0.436049	-0.432435	-0.43849	-0.431937	-0.434979	0.964994	4.07914	0.396248	-0.377521	-0.0533138	2.2676	0.285794	1.42439	-0.264566	-0.426491	-0.43849	-0.436058	-0.436105	-0.43849	-0.435349	-0.436615	-0.434494	-0.43849	-0.436907	0.00538953	0.0118184	-
Pygmaiobacter	0.595385	1.27894	-0.14282	1.72986	1.30343	1.90581	0.722886	3.18651	0.572539	0.613102	-0.619245	-0.619245	-0.619245	-0.619245	-0.619245	-0.619245	-0.619245	-0.619245	-0.619245	-0.619245	-0.619245	-0.619245	-0.619245	-0.619245	-0.619245	-0.619245	-0.619245	-0.619245	-0.619245	0	-	0
Roseburia	0.195878	-0.542093	-0.416414	-0.392097	-0.0236445	0.517472	-0.122134	2.76511	-0.511083	-0.252286	-0.621556	-0.621556	-0.621556	-0.621556	-0.621556	-0.621556	-0.621556	-0.621556	-0.621556	-0.621556	-0.621556	-0.621556	-0.621556	-0.621556	0.341499	2.24925	2.63095	1.02233	1.23906	0	0	-
Ruminiclostridium	0.822884	0.21275	0.0340159	0.916307	0.810704	0.481138	0.1843	0.920085	-0.557193	-0.192645	-1.2483	-1.2483	-1.2483	-0.676307	-1.23531	-1.21738	-1.2483	-1.23913	-1.20227	0.248735	0.369944	-0.186303	0.781509	-0.236771	1.08183	2.73372	0.0306547	1.71514	0.39279	1.44754e-18	6.69542e-08	-
Ruminococcaceae	1.71253	1.30139	2.00881	1.28839	2.00863	1.00681	0.990215	0.889391	0.839826	0.904569	-0.854766	-0.854766	-0.854766	-0.854766	-0.853263	-0.854766	-0.854766	-0.854766	-0.852105	-0.743673	-0.642948	-0.854766	-0.783311	-0.723499	-0.398048	0.272525	-0.657152	-0.383869	-0.347095	0	0	4.32921e-21
Ruminococcus	-0.157137	0.28746	-0.395377	-0.413397	1.17582	2.12157	3.25003	1.62181	-0.150928	2.13938	-0.520532	-0.520532	-0.520532	-0.520532	-0.520532	-0.520532	-0.520532	-0.520532	-0.520532	-0.520532	-0.109643	-0.520532	-0.520532	-0.520532	-0.520532	-0.520532	-0.520532	-0.520532	-0.520532	0	-	0
Sellimonas	0.415733	-0.536402	0.27843	0.126237	0.58463	0.363309	0.0480881	-0.536402	1.02949	0.226248	-0.536402	-0.536402	-0.536402	-0.536402	-0.536402	-0.536402	-0.536402	-0.536402	-0.536402	-0.536402	-0.536402	-0.536402	-0.536402	-0.536402	4.57602	0.08414	-0.536402	0.276739	1.10978	0	0	-
Sporobacter	1.71406	1.12702	1.06281	2.20688	0.529269	2.3869	2.02875	0.816433	0.188544	0.226062	-0.64667	-0.64667	-0.64667	-0.64667	-0.64667	-0.64667	-0.64667	-0.64667	-0.64667	-0.64667	-0.64667	-0.64667	-0.64667	-0.64667	-0.64667	-0.64667	-0.64667	-0.64667	-0.64667	0	-	0
Staphylococcus	-0.495097	3.1011	-0.0758212	-0.495097	0.0176434	-0.495097	-0.495097	-0.495097	-0.495097	-0.495097	-0.495097	-0.495097	-0.495097	-0.495097	1.72961	-0.495097	-0.495097	-0.495097	-0.495097	2.43055	-0.495097	-0.495097	-0.495097	2.29071	7.87535e-05	-0.320932	0.587571	-0.353664	-0.495097	0	0	-
Tyzzerella	2.43621	0.555669	0.604462	0.231641	2.07523	2.03713	1.05502	0.856925	0.588704	1.91189	-0.650152	-0.650152	-0.650152	-0.650152	-0.650152	-0.650152	-0.650152	-0.650152	-0.650152	-0.650152	-0.650152	-0.650152	-0.650152	-0.650152	-0.650152	-0.650152	-0.650152	-0.650152	-0.650152	0	-	0
UBA1819	1.49078	0.65837	0.426413	0.695248	4.25449	0.823599	0.77606	0.830048	-0.520068	0.446335	-0.520068	-0.520068	-0.520068	-0.520068	-0.520068	-0.520068	-0.520068	-0.520068	-0.520068	-0.520068	-0.520068	-0.520068	-0.520068	-0.520068	-0.520068	-0.520068	-0.520068	-0.520068	-0.520068	0	-	0

## Sheet: Fig 2.
b	Shannon Diversity						Fecal β-Defensin-3 concentration values over the days																												f
	Baseline	HFHSD	Recovery			d + e	1	2	3	4	5	6	7	8	9	10	11	12	13	14	15	16	17	18	19	20	21									Fecal β-Defensin-3	Shannon Diversity
Males	4.72264	4.49148	4.64959	Mouse 1		Males	229.905	196.631	222.66	221.855	204.949	161.21	160.942	192.069	119.081	174.09	139.206	126.058	114.788	111.299	185.092	139.206	136.255	143.5	170.87	205.218	200.387	Mouse 1							Males (Baseline)	195.423	4.72264
	4.28857	4.21283	4.60317	Mouse 2			113.446	200.924	157.453	171.675	186.971	157.99	179.725	123.106	118.276	140.28	140.011	142.963	112.909	130.888	151.55	132.23	140.816	149.94	135.986	132.23	192.606	Mouse 2								146.585	4.28857
	4.5541	4.31719	4.77867	Mouse 3			186.971	145.378	199.766	190.191	200.924	180.262	167.919	100.029	103.249	121.228	162.015	93.857	205.724	102.981	127.936	211.658	112.104	207.633	165.503	169.529	218.903	Mouse 3								177.445	4.5541
	4.68728	3.97889	4.48871	Mouse 4			203.608	139.743	138.401	152.355	163.357	171.994	156.38	182.945	132.23	115.324	115.861	100.029	112.909	124.984	85.27	151.282	173.554	114.519	146.451	214.609	189.922	Mouse 4								179.994	4.68728
	4.41282	4.53914	4.82604	Mouse 5			60.741	57.901	51.705	49.124	52.222	51.705	45.509	54.029	28.987	53.254	42.67	29.503	39.572	26.663	52.738	47.317	50.931	56.611	47.833	53.254	60.999	Mouse 5								53.125	4.41282
Females	4.85948	4.16432	4.11762	Mouse 1																															Females (Baseline)	236.081	4.85948
	4.57219	4.40881	4.49482	Mouse 2		Females	270.124	131.787	242.58	241.961	205.443	246.603	202.038	293.335	69.582	87.532	83.19	71.39	68.653	64.63	42.155	200.801	224.94	255.569	201.419	222.464	194.611	Mouse 1								203.895	4.57219
	4.68566	4.01029	3.86684	Mouse 3			220.298	245.365	186.565	196.468	193.373	181.613	187.493	213.799	60.607	73.296	88.24	47.205	86.294	98.054	90.007	190.588	94.031	110.742	104.553	109.814	214.418	Mouse 2								206.99	4.68566
	4.60788	4.24777	4.19716	Mouse 4			257.435	133.953	124.05	116.313	137.048	167.377	156.545	159.949	91.245	72.058	91.397	86.346	160.878	104.553	64.011	101.149	107.029	99.911	109.504	118.479	132.406	Mouse 3								164.282	4.60788
	4.47483	4.1199	3.78652	Mouse 5			136.739	125.907	191.207	160.568	216.584	207.609	191.826	183.16	95.887	76.7	45.311	102.129	80.414	88.15	65.249	99.601	93.102	100.839	77.319	99.911	143.238	Mouse 4								139.447	4.47483
							107.421	139.447	139.447	160.464	202.998	220.012	171.473	205.5	92.909	81.901	81.4	121.432	67.889	81.4	131.44	149.955	142.95	136.44	151.957	140.448	125.936	Mouse 5
																																			Males (HFHSD)	185.092	4.49148
																																				151.55	4.21283
c	Z-Score Relative Abundance																																			127.936	4.31719
	Males					Females					Males					Females					Males					Females					Differential Abundance q-values					85.27	3.97889
	Baseline										HFHSD										Recovery										Baseline vs. Treatment (Bvs.T)	Treatment vs. Recovery (Tvs.R)	Baseline vs. Recovery (Bvs.R)			52.738	4.53914
Anaeroplasma	-0.429144	-0.429144	0.857349	-0.291913	1.80012	-0.348078	-0.340238	-0.409406	-0.392884	-0.349227	-0.429144	-0.429144	-0.429144	-0.429144	1.43505	-0.429144	-0.429144	-0.429144	-0.429144	-0.429144	2.58484	-0.429144	-0.429144	-0.429144	3.60812	-0.429144	-0.429144	-0.429144	-0.429144	0.00151848	0	-	0
Anaerosporobacter	1.11085	-0.200985	-0.664462	1.72352	-0.664462	-0.223638	-0.363643	0.909773	0.0366102	-0.664462	-0.664462	-0.664462	-0.664462	-0.664462	-0.664462	-0.664462	-0.664462	-0.664462	-0.664462	-0.664462	0.559296	0.637953	2.34663	2.29626	2.39461	-0.664462	0.0686117	-0.664462	-0.664462	-0.000242722	0	0	-		Females (HFHSD)	42.155	4.16432
Anaerotruncus	-0.347133	-0.924809	-0.648561	-0.0667791	0.304176	-0.526052	-0.771384	-0.776229	-0.523889	-0.970905	1.48248	2.1864	0.925348	0.53055	2.03984	-0.0566672	1.05292	0.814565	1.96955	-0.329693	0.627482	-0.685022	-0.2824	-0.903071	0.705312	-1.37488	-0.991566	-0.183297	-1.03423	0.00225432	0.00447261	0.0209542	-			90.007	4.40881
Angelakisella	-0.0565802	-0.617791	-0.648562	-0.233366	-0.656331	-0.240208	-0.733928	-0.493655	-0.473117	-0.742765	1.40995	1.84466	4.01882	0.839397	0.336704	0.570079	0.546401	0.347937	0.137579	-0.271858	-0.267003	-0.256036	-0.337018	-0.711817	0.481295	-0.823006	-0.627767	-0.847483	-0.72096	0.0292608	0.000261245	0.00102819	-			64.011	4.01029
ASF356	-0.297503	-0.837097	-0.728345	0.263262	-0.540902	-0.175324	-0.863697	-0.267204	-0.362962	-0.76784	1.06572	0.661782	0.824238	-0.0436694	0.737075	-0.0106947	-0.377805	-0.41634	1.55112	-0.579187	3.26957	-1.06351	-0.193076	-0.86095	2.49688	-0.83446	0.288008	-0.741755	-0.51077	0.00405289	0.0234405	-	-			65.249	4.24777
Candidatus_Arthromitus	0.283855	1.30429	2.05376	-0.160454	2.31507	-0.0681185	0.253188	-0.479654	-0.101338	1.24104	-0.793756	-0.793756	-0.793756	-0.705543	-0.793756	-0.793756	-0.793756	-0.793756	-0.793756	-0.793756	1.56599	1.93484	-0.18009	1.39396	-0.35966	-0.620909	-0.145151	-0.793756	-0.793756	-0.00288527	0	0	-			131.44	4.1199
Candidatus_Saccharimonas	-0.256834	0.531151	-0.26816	-0.50944	0.167165	0.352469	1.07187	0.285093	0.220534	0.0775427	0.589985	-0.282984	-1.04464	-0.870757	4.31233	-0.902242	0.707785	-1.29024	-1.15282	-0.0855759	-0.684816	0.153799	-0.652997	0.499401	-0.797599	-0.0729163	0.518957	-0.585687	0.352835	-0.000540564	-	-	-
Candidatus_Soleaferrea	-0.370777	-0.370777	-0.370777	-0.370777	-0.370777	-0.370777	-0.370777	-0.370777	-0.370777	-0.370777	0.209959	0.514971	-0.0031399	-0.370777	0.896023	0.178724	-0.370777	4.59825	-0.370777	2.13309	-0.370777	-0.370777	-0.370777	-0.370777	-0.370777	-0.370777	-0.370777	-0.370777	-0.370777	0.000536189	0	0	-
Candidatus_Stoquefichus	-0.37673	-0.37673	4.39574	2.42323	0.234617	-0.37673	-0.37673	-0.37673	-0.37673	-0.37673	-0.37673	-0.37673	-0.37673	-0.37673	-0.37673	-0.37673	-0.37673	-0.37673	-0.37673	-0.37673	0.545694	-0.37673	-0.37673	0.664724	-0.37673	0.777519	-0.37673	-0.37673	-0.37673	0.000135645	0	0	-		Males (Recovery)	200.387	4.64959
Coprococcus_2	-0.231145	-0.165445	-0.102927	-0.0806962	-0.231145	-0.231145	-0.231145	-0.149997	-0.231145	-0.231145	-0.231145	-0.231145	-0.231145	-0.231145	-0.231145	-0.231145	-0.231145	-0.231145	-0.231145	-0.231145	-0.231145	0.0206157	5.33809	-0.231145	0.456698	-0.231145	-0.231145	-0.231145	-0.231145	0.00411445	0	0	-			192.606	4.60317
Dorea	-0.30356	-0.30356	-0.30356	-0.30356	-0.30356	-0.30356	-0.233144	0.0370245	-0.30356	-0.2056	-0.30356	-0.30356	-0.30356	-0.30356	-0.30356	-0.30356	0.46157	4.64171	-0.30356	2.44863	-0.30356	-0.30356	-0.30356	-0.30356	-0.30356	-0.30356	-0.30356	-0.30356	-0.30356	0.00656245	-	0	0			218.903	4.77867
Eisenbergiella	0.448785	0.0424099	-0.399368	0.948408	-0.339628	0.969117	-0.0261845	0.254081	0.110996	-0.484589	-0.620398	-0.109067	-0.403113	-0.918421	-0.222888	-0.89619	-0.830174	-0.903731	-0.744231	-1.1582	0.702282	0.707961	1.02456	-0.168791	3.68051	-0.579742	2.02938	-0.983925	-0.433712	-0.00960665	5.80828e-05	0.02587	-			189.922	4.48871
Enterococcus	-0.37467	-0.37467	-0.37467	2.12563	-0.37467	-0.37467	-0.37467	-0.37467	-0.37467	-0.37467	-0.140755	-0.37467	3.80121	2.787	0.075555	-0.37467	-0.37467	-0.37467	-0.37467	-0.37467	-0.37467	-0.37467	-0.37467	0.0566323	-0.37467	-0.0878611	-0.37467	-0.37467	-0.37467	0.000439118	0	0	-			60.999	4.82604
Faecalibacterium	-0.377194	-0.377194	-0.377194	-0.377194	-0.377194	-0.377194	0.827954	1.62949	-0.377194	0.525558	-0.377194	-0.377194	-0.377194	-0.377194	-0.377194	-0.377194	2.21218	-0.377194	-0.377194	-0.377194	-0.377194	-0.377194	-0.377194	-0.377194	-0.377194	-0.377194	-0.377194	4.23467	-0.377194	5.09799e-05	0	-	0
GCA	-0.268036	-0.522979	-0.482324	-0.554784	-0.701481	-0.223665	-0.913833	-0.78964	-0.911235	-1.23344	3.13452	2.02239	2.05296	1.03038	-0.182738	0.42125	1.15274	0.680792	-0.163997	-1.05921	-0.260574	-0.0450829	0.479005	-0.429017	0.0603133	-0.5837	0.194838	-1.01513	-0.191731	0.00263632	0.000166295	0.0177356	-		Females (Recovery)	194.611	4.11762
Intestinimonas	0.215338	-0.733735	-0.391354	-0.429935	-0.0999051	0.175852	-0.843955	0.419393	-0.176006	-0.731264	-0.0888897	2.41585	3.3696	-0.194687	0.25899	1.60871	0.869587	0.499173	-0.534654	0.454691	-0.378603	-0.479614	-0.0432397	-1.01447	0.525346	-1.0476	-0.709024	-1.01456	-0.755182	-0.00447325	0.0383797	0.00677479	-			214.418	4.49482
Lachnoclostridium	0.327751	-0.400736	-0.400736	0.135272	-0.400736	0.539267	-0.0534794	-0.400736	-0.400736	-0.400736	-0.400736	-0.400736	-0.400736	-0.400736	-0.400736	-0.400736	-0.400736	-0.400736	-0.400736	-0.400736	2.66004	0.556015	4.30622	-0.400736	0.345097	-0.400736	-0.400736	-0.400736	-0.400736	-0.00081446	0	0	-			132.406	3.86684
Lachnospira	-0.142062	0.12347	-0.500671	-0.357748	-0.500671	-0.184065	-0.0839987	-0.500671	0.112993	-0.500671	-0.500671	-0.500671	-0.500671	-0.500671	-0.500671	-0.500671	-0.500671	-0.500671	-0.500671	-0.500671	1.57107	4.47401	-0.037256	0.208139	1.26077	-0.500671	0.486522	-0.500671	-0.500671	-0.00102224	0	0	-			143.238	4.19716
Lactobacillus	-0.53805	-0.439849	0.0561033	-0.41532	-0.302107	-0.190091	0.759299	0.976486	1.73182	0.0231283	-0.801906	-0.826186	-0.891615	-0.873413	-0.879626	-0.676533	-0.843005	-0.452055	-0.77011	-0.54959	-0.755065	-0.430216	-0.778807	-0.0507214	-0.871725	1.62072	1.56219	2.68986	1.65792	-0.118261	0.000281949	0.00506075	-			125.936	3.78652
Lactococcus	-0.614753	-0.614753	-0.614753	-0.614753	-0.614753	-0.614753	-0.614753	-0.614753	-0.614753	-0.614753	1.70345	2.50434	1.68697	2.59304	0.584063	0.147014	0.662208	1.33256	0.0227106	1.05871	-0.614753	-0.614753	-0.614753	-0.614753	-0.614753	-0.614753	-0.614753	-0.614753	-0.614753	0.0946596	0	0	-
Merdibacter	0.174041	-0.325979	1.41534	2.39547	2.54344	-0.0781644	1.84295	-0.684669	0.264824	-0.0867557	-0.684669	-0.684669	-0.684669	-0.684669	1.01621	-0.684669	-0.684669	-0.684669	-0.684669	-0.684669	0.578104	0.231651	-0.684669	-0.684669	-0.684669	-0.684669	-0.684669	-0.684669	1.66822	-0.000500453	0	0	-
Mucispirillum	-0.401627	-0.616139	-0.609903	-0.242112	-0.569374	0.628896	-0.596036	-0.108408	-0.419966	-0.564562	0.0802197	-0.595571	1.4342	1.08518	-0.382397	3.03773	3.27397	0.859634	-0.582541	-0.632426	-0.441052	-0.616657	-0.0757211	-0.619918	-0.0131537	-0.534411	-0.0235586	-0.580438	-0.55019	0.0316287	-	0.0440908	-
Muribaculum	1.03487	1.38185	2.03467	1.36457	0.887682	-0.0691513	1.28125	0.705942	0.310471	1.01812	-1.0624	-1.23744	-1.25215	-1.05026	-0.923252	-1.43907	-1.25343	-1.42897	-1.20352	-1.04713	0.671453	0.474161	0.160109	0.260652	-0.584583	0.255681	-0.483926	0.339479	-0.142523	0.0286701	5.64923e-31	1.83329e-15	0.0247369
Oscillibacter	-0.141997	-0.561775	-0.4722	-0.300659	-0.429172	-0.386296	-0.606734	-0.657011	-0.473304	-0.774562	1.28053	0.714045	0.576835	0.0270871	-0.322113	-0.197853	2.48785	0.170893	0.385877	-0.576021	-0.0621687	-0.0386102	3.90446	-0.738746	0.280463	-0.768336	-0.147215	-0.708862	-0.672501	0.0282042	0.00471848	-	-
Parabacteroides	-0.225448	-0.339813	-0.33735	-0.0121619	-0.199337	-0.411985	-0.307108	-0.579123	-0.483495	-0.542569	-0.085278	-0.0285057	-0.0614726	0.670888	0.106811	-0.233605	1.94185	0.482356	2.95321	3.4494	-0.53054	-0.470298	-0.400142	-0.631539	-0.499274	-0.584161	-0.643258	-0.633941	-0.643282	0.0517896	0.0140856	0.0040995	0.015174
Parasutterella	-0.425628	0.104352	0.939834	0.370254	0.0857377	0.607597	2.92054	2.90388	0.835901	1.53915	-0.921294	-0.832889	-0.746436	-0.830534	-0.836086	-0.811444	-0.938713	-0.784124	-0.923781	-0.585463	-0.72114	0.175067	-0.61453	0.180081	-0.566139	0.163172	-0.257754	-0.0199085	-0.294131	-0.00192667	4.23544e-05	0.00677479	-
possible_genus_Sk018	-0.36805	-0.437523	-0.437523	-0.437523	-0.437523	-0.437523	-0.437523	-0.437523	-0.437523	-0.258363	0.0567548	-0.437523	-0.437523	0.106784	-0.437523	-0.437523	2.79481	-0.437523	0.748569	0.0311593	3.35977	-0.437523	-0.437523	-0.437523	-0.437523	-0.437523	2.49916	-0.220147	-0.437523	0.0157956	0	-	0
Prevotellaceae	1.14056	2.23859	0.965476	1.38637	2.38932	0.107373	0.192567	0.0155738	0.052049	1.02985	-1.08798	-1.09204	-1.0855	-1.08869	-1.08143	-1.09521	-1.08747	-1.09535	-1.09429	-1.08571	0.238567	0.384879	0.17035	1.23047	0.129754	0.246723	-0.20347	-0.361343	-0.374317	0.000391939	2.88085e-14	5.44888e-17	-
Ruminiclostridium	-0.416565	-0.817588	-0.618456	-0.613586	-0.734956	-0.165003	-0.787847	-0.522313	-0.413201	-0.863381	0.663685	1.36936	3.30435	1.28649	0.973489	0.917664	1.63262	1.10737	0.784564	-0.030762	-0.391119	-0.582054	-0.455085	-0.680785	0.245136	-0.790629	-0.610873	-0.995164	-0.820524	0.0892336	3.38836e-11	3.09234e-10	-
Shuttleworthia	0.0160245	-0.328149	-0.328149	-0.328149	-0.328149	-0.328149	-0.328149	-0.328149	-0.328149	-0.328149	-0.328149	-0.328149	-0.328149	-0.328149	-0.328149	-0.328149	4.789	1.70039	0.990127	-0.328149	0.708198	-0.328149	-0.328149	-0.328149	-0.328149	-0.328149	-0.328149	-0.328149	-0.328149	-0.0406837	0	0	-
Staphylococcus	-0.491534	2.08068	-0.491534	-0.307466	-0.491534	-0.491534	-0.491534	-0.491534	-0.491534	-0.491534	2.80905	2.98199	-0.0402141	0.400698	-0.491534	-0.491534	-0.491534	-0.491534	-0.491534	-0.491534	-0.491534	1.80834	-0.491534	0.0561829	0.532958	-0.491534	-0.491534	-0.491534	-0.491534	0.00019768	0	-	0
Tyzzerella	-0.579756	-0.709546	-0.698413	-0.581946	-0.667493	-0.316893	-0.695101	-0.370267	-0.109602	-0.705634	0.561084	1.45706	-0.0538014	2.09002	-0.0369072	1.24419	0.972746	3.57527	0.93419	-0.367948	-0.377553	-0.628459	-0.528444	-0.814688	0.187175	-0.671763	0.066711	-0.784842	-0.623105	0.00365786	0.00432288	0.00677479	-

## Sheet: Fig 3.
b	Shannon Diversity						Fecalβ-Defensin-3 concentration values over the days																												f
	Baseline	HSD	Recovery			d + e	1	2	3	4	5	6	7	8	9	10	11	12	13	14	15	16	17	18	19	20	21									Fecal β-Defensin-3	Shannon Diversity
Males	5.19139	5.28176	4.85928	Mouse 1		Males	272.431	157.482	253.559	162.972	256.647	166.06	167.432	244.822	257.626	410.37	349.292	383.949	356.498	411.399	326.571	248.412	273.46	177.383	218.902	173.609	192.481	Mouse 1							Males (Baseline)	219.931	5.19139
	5.15602	5.14242	4.94636	Mouse 2			193.51	174.295	208.265	144.443	259.735	196.256	300.568	244.165	347.233	439.879	355.469	323.557	164.058	392.184	317.05	181.501	250.47	208.265	235.716	214.098	209.981	Mouse 2								247.039	5.15602
	5.24899	5.23661	4.73262	Mouse 3			179.099	211.696	200.03	163.658	210.667	178.413	306.872	239.569	341.057	367.937	461.496	401.105	160.227	388.409	305.887	223.02	229.882	173.609	170.178	190.765	201.403	Mouse 3								242.986	5.24899
	5.033	5.13136	5.03979	Mouse 4			174.981	207.236	136.894	158.168	232.627	186.305	187.04	170.296	344.145	417.575	489.976	269.686	329.048	277.653	279.294	174.638	234	305.715	232.971	243.951	219.245	Mouse 4								181.011	5.033
	4.89042	5.20137	5.01307	Mouse 5			137.923	255.617	144.443	224.392	238.118	225.765	160.447	142.718	378.802	406.938	310.155	300.224	326.989	342.001	299.978	179.489	173.908	152.896	185.727	199.516	207.723	Mouse 5								149.185	4.89042
Females	5.37291	5.02877	4.45913	Mouse 1																															Females (Baseline)	183.393	5.37291
	5.32514	5.23306	5.17532	Mouse 2		Females	150.754	134.561	166.694	156.32	160.116	150.501	216.031	170.953	243.356	282.067	250.188	247.404	178.818	244.874	269.416	189.212	169.224	161.128	217.802	143.923	147.971	Mouse 1								156.573	5.32514
	5.17014	5.34508	4.81645	Mouse 3			142.911	132.537	159.61	112.296	142.062	132.79	170.236	155.194	254.742	283.891	258.79	240.573	262.551	216.537	270.681	135.067	161.381	162.14	155.561	133.043	191.489	Mouse 2								171.121	5.17014
	4.77791	5.18568	4.71489	Mouse 4			193.007	126.212	138.61	150.754	131.525	133.296	149.236	169.968	304.332	224.38	243.862	260.308	273.056	276.501	297.351	145.188	153.284	146.959	135.32	178.332	138.61	Mouse 3								172.007	4.77791
	5.20967	5.35759	4.55696	Mouse 5			162.14	136.333	155.814	141.899	141.14	155.522	181.875	140.42	251.2	252.718	271.44	191.636	240.067	193.934	271.187	189.212	225.898	145.016	141.646	227.163	232.018	Mouse 4								158.135	5.20967
							146.959	136.333	145.188	172.513	146.658	154.296	169.311	137.598	276.501	256.513	235.007	258.79	286.368	220.527	313.187	203.127	168.465	211.335	211.335	187.368	139.875	Mouse 5
																																			Males (HSD)	326.571	5.28176
																																				317.05	5.14242
c	Z-Score Relative Abundance																																			305.887	5.23661
	Males					Females					Males					Females					Males					Females					Differential Abundance q-values					279.294	5.13136
	Baseline										HSD										Recovery										Baseline vs. Treatment (Bvs.T)	Treatment vs. Recovery (Tvs.R)	Baseline vs. Recovery (Bvs.R)			299.978	5.20137
A2	-0.025743	-0.608592	0.0218587	-0.380444	-0.793624	0.148406	-0.176123	0.294736	-0.628773	-0.307442	1.79294	1.29572	1.77686	0.821226	2.42283	-0.869389	2.44102	1.03767	-0.478155	-0.738823	-0.588189	-0.776994	-0.719027	-0.734489	-0.869389	-0.816019	-0.623328	-0.577946	-0.587103	0.0844055	0.0128857	0.00010078	-
Akkermansia	-1.16322	-1.08945	-1.13059	-1.08442	-0.941682	-0.667843	-0.751978	-0.0675837	0.605699	0.122578	0.917069	1.254	0.568028	1.22835	0.633663	-0.141389	0.31485	-0.511652	0.0169208	-0.137427	1.91196	1.1615	2.13244	1.43791	0.649714	-1.12523	-1.14916	-1.15139	-1.03151	0.017948	0.000695626	-	-		Females (HSD)	269.416	5.02877
Anaerotruncus	-0.0930822	-0.539622	-0.331226	-0.389319	-0.482797	0.12341	0.40235	-0.834336	-0.658767	-0.336028	1.21167	2.83269	0.847818	2.95442	1.20859	0.753992	-0.1135	-0.213457	0.602221	0.599444	-0.791958	-0.774131	-0.859012	-0.375338	-0.775305	-0.800953	-0.424836	-0.914317	-0.914317	0.0217483	0.00234037	1.16755e-05	-			270.681	5.23306
ASF356	3.479	1.05291	1.82507	0.201443	-0.0968132	1.12834	0.583476	0.789928	-0.864996	0.134507	-0.659437	0.802858	0.631067	-0.0174668	-0.178429	-0.177554	0.391303	-0.207441	-0.878627	0.307768	-0.989447	-0.81384	-1.11147	-0.878629	-1.05722	-0.80021	-0.348849	-0.131377	-1.14407	-0.00082394	-	0.00237137	0.00174423			297.351	5.34508
Bifidobacterium	-0.263963	-0.42528	-0.42528	-0.42528	-0.42528	0.675469	1.07111	0.953348	4.80249	0.754354	-0.42528	-0.42528	-0.42528	-0.42528	-0.42528	-0.42528	-0.42528	-0.42528	-0.42528	-0.42528	-0.42528	0.0951686	-0.0732942	0.117485	0.373429	-0.42528	-0.42528	-0.42528	-0.42528	0.000964012	0	0	-			271.187	5.18568
Blautia	0.991751	-0.596818	1.19834	1.406	-0.596818	-0.596818	-0.596818	0.182936	-0.596818	-0.596818	0.771144	-0.596818	0.630283	-0.596818	-0.149591	3.60079	-0.596818	-0.355027	0.235241	2.26877	-0.596818	-0.596818	-0.365739	-0.268998	-0.596818	-0.596818	-0.596818	-0.596818	-0.596818	-0.000977074	-	0	0			313.187	5.35759
Butyricicoccus	-0.0156521	0.108722	-0.109272	-0.306361	-0.549035	0.633961	1.04352	0.404466	-1.28074	-0.891226	2.19579	-0.445641	2.03962	-0.121483	1.73606	1.57828	0.310855	0.313328	0.932487	1.16869	-1.0587	-1.14265	-0.972017	-0.642265	-0.925715	-0.988262	-0.17744	-0.816106	-1.00601	0.0580161	0.0464394	3.32987e-05	-
Candidatus_Arthromitus	1.44096	0.637779	0.565221	0.62285	0.72407	-0.193553	0.687483	2.05759	0.432624	2.49905	-0.957764	-0.957764	-0.957764	-0.957764	-0.957764	-0.957764	-0.957764	-0.957764	-0.957764	-0.957764	0.357768	-0.353752	1.03368	-0.910521	1.58244	-0.154068	-0.565198	-0.0595813	-0.957764	0.000107527	0	0	-
Clostridium_sensu_stricto_1	0.406369	-0.481474	0.727868	-0.481474	0.138004	0.210895	0.212061	0.21892	2.71544	0.557308	-0.481474	-0.481474	-0.481474	-0.481474	-0.481474	-0.481474	-0.481474	-0.481474	-0.481474	-0.481474	-0.481474	-0.481474	-0.481474	-0.481474	-0.481474	-0.481474	-0.481474	-0.481474	0.355862	0.00101494	0	-	0		Males (Recovery)	192.481	4.85928
Coprococcus_2	0.207168	-0.425604	0.482535	-0.425604	-0.258136	-0.425604	-0.425604	-0.425604	-0.425604	-0.425604	-0.425604	0.705548	-0.425604	-0.204	-0.425604	-0.425604	-0.425604	2.95086	3.86016	-0.108057	-0.425604	-0.425604	-0.425604	-0.425604	-0.425604	-0.425604	-0.425604	-0.425604	-0.425604	0.00330191	-	0	0			209.981	4.94636
Dubosiella	1.33875	0.323919	0.893184	1.91897	2.27939	-0.676772	-0.693159	-0.655314	-0.518806	-0.658698	-0.379464	-0.476279	-0.562192	-0.659129	-0.247569	-0.712896	-0.512157	-0.616752	-0.682355	-0.712896	-0.704336	-0.647682	-0.698194	-0.640352	-0.687234	2.70958	-0.38485	1.33237	0.870428	0.00260936	0.0316914	-	-			201.403	4.73262
Eisenbergiella	-0.311038	-0.935295	0.196136	-0.320708	-0.773157	1.17301	-0.301477	-0.385334	-0.547577	-0.195157	0.138759	0.877798	0.299156	0.422639	0.235032	2.58896	0.225409	0.295888	0.691651	3.29504	-0.928198	-1.20893	-1.17638	-0.692652	-0.901003	-0.895204	0.43134	0.127654	-0.597516	0.00589759	0.0161646	0.000302232	-			219.245	5.03979
Erysipelatoclostridium	-0.572342	-0.39058	-0.611721	-0.558213	-0.139204	-0.632268	-0.823566	-0.881449	-0.928133	-0.809083	1.03254	2.10917	0.496108	0.319107	0.732913	1.67478	1.44357	1.78954	1.79382	1.63696	-0.927093	-0.759151	-0.915498	-0.844719	-0.874037	-0.324506	-0.852259	-0.350103	-0.442237	0.0027866	1.58837e-15	1.05526e-13	-			207.723	5.01307
Escherichia/Shigella	-0.362842	-0.362842	-0.181477	-0.362842	-0.362842	-0.362842	-0.362842	-0.362842	-0.362842	-0.362842	-0.362842	-0.362842	0.340201	-0.0151096	-0.362842	-0.362842	-0.362842	0.245148	-0.362842	-0.362842	-0.362842	-0.362842	0.0293701	0.44355	2.74071	-0.362842	-0.362842	-0.362842	-0.362842	-0.000883407	0	-	0
Harryflintia	-0.590036	-0.464615	-0.504224	-0.293488	-0.727806	0.374206	0.515063	-0.453124	-0.656353	-0.341799	0.88239	0.203351	1.43221	0.548291	1.38295	-0.428531	0.552205	1.63774	3.6128	0.552501	-0.827014	-0.827014	-0.827014	-0.827014	-0.827014	-0.827014	-0.0513578	-0.827014	-0.566268	0.000733937	-	0	0		Females (Recovery)	147.971	4.45913
Lachnoclostridium	-0.414739	-0.414739	-0.414739	-0.414739	-0.414739	1.48559	0.369066	0.640671	-0.414739	-0.414739	-0.414739	-0.414739	-0.414739	-0.414739	-0.414739	-0.414739	-0.414739	-0.414739	-0.414739	-0.414739	1.40626	-0.414739	-0.414739	-0.414739	4.21483	-0.414739	1.83733	-0.414739	-0.414739	0.00043155	0	0	-			191.489	5.17532
Lachnospiraceae	0.196409	1.31285	0.482304	0.317407	0.440536	0.748545	0.503638	1.77453	-0.335303	0.235066	0.23888	-0.845345	-0.418172	-0.313226	1.35197	-0.77407	-0.56295	-0.704575	-0.416331	-0.667446	-1.34881	-0.655731	-1.66976	-0.282249	1.77495	-1.48197	1.70883	1.23755	0.0896354	-0.0895513	0.00434291	-	-			138.61	4.81645
Lactobacillus	1.18519	0.411561	1.11053	0.99985	1.82629	-0.44337	-0.856616	-0.385871	-0.325929	-0.390632	-1.04564	-1.00324	-1.0287	-1.03164	-1.02061	-0.98826	-0.973169	-0.995152	-1.01845	-0.982753	0.608493	0.361138	0.631639	0.378266	-0.0395239	2.6807	-0.550414	0.852493	1.08803	0.055234	8.52401e-06	3.09154e-11	-			232.018	4.71489
Merdibacter	-0.391339	3.69766	-0.391339	2.15825	0.135429	-0.391339	-0.391339	-0.391339	-0.391339	-0.391339	2.45825	-0.391339	-0.391339	-0.391339	-0.391339	-0.391339	-0.391339	-0.391339	-0.391339	-0.391339	-0.391339	-0.391339	-0.391339	-0.391339	1.33389	-0.391339	-0.391339	-0.391339	-0.391339	0.000138938	0	-	0			139.875	4.55696
Muribaculum	-0.0310697	0.823533	0.595987	0.749774	1.66699	-0.274774	-1.26501	-0.943846	0.332645	0.130981	-0.74212	-0.653481	-0.420341	-0.517982	-1.56493	-1.52369	-0.724335	-0.668805	0.135193	-1.33679	-0.367769	1.4939	-0.0482473	0.42363	-0.384089	1.14135	-1.07465	1.49429	1.41734	-0.868443	0.00616375	0.000510193	-
Oribacterium	-0.385389	-0.385389	0.806537	-0.385389	-0.385389	-0.385389	-0.385389	-0.385389	-0.385389	-0.385389	-0.385389	-0.385389	1.36475	-0.385389	-0.385389	-0.385389	-0.385389	3.88273	2.85982	0.720874	-0.385389	-0.385389	-0.385389	-0.385389	-0.385389	-0.385389	-0.385389	-0.385389	-0.385389	0.00111579	0	0	-
Oscillibacter	-0.0911604	-0.946817	0.0937576	-0.673529	-1.16016	-0.612523	-0.0468934	-1.00907	-1.30329	1.06946	0.026225	0.349514	0.583932	0.604172	1.35451	1.96681	0.324702	2.01997	0.612642	1.63174	-1.07823	-1.30329	-1.13036	-0.525271	-0.522031	-0.49903	1.56547	0.323347	-0.321331	0.0120735	0.0267871	0.0717405	-
Parabacteroides	-0.998878	-0.64156	-1.04108	-1.16762	-0.376571	-0.927258	-0.847711	-0.675642	-0.656087	-0.663931	0.898658	0.184012	0.696698	0.113589	1.21701	0.532453	2.57365	1.87467	2.55806	1.11621	-0.789864	-0.29922	-0.642242	0.0105706	-0.215479	-0.454187	-0.0985409	-0.715629	-0.238362	0.00109206	1.16781e-10	1.78518e-06	0.00352976
Parasutterella	-0.0387732	-0.274728	-0.741105	0.127781	0.2574	-1.5834	-1.78318	-1.37231	0.2156	-0.341589	-0.724727	1.77289	-0.159941	1.31021	-0.761573	0.77353	2.0281	1.88583	1.36827	0.252072	-1.08722	0.330937	-0.793335	0.345852	-1.22737	0.933485	-0.931258	-0.011565	0.275545	-0.0765511	0.0239196	-	-
Prevotellaceae	-1.41614	0.398558	-0.929906	-0.8777	-0.498574	-0.997082	-0.679068	-1.45248	0.0534605	-1.10162	-0.410444	-0.891964	-0.125986	0.668878	-0.091311	1.46866	1.22126	1.12487	1.45812	0.425462	0.35203	-0.966426	0.931329	-1.1159	-0.639702	0.365551	0.878354	-0.881006	1.47644	-0.081771	0.000695626	-	-
Ruminiclostridium	-0.541744	-0.45608	-0.115114	-0.266734	-1.09065	2.37816	1.74443	0.312632	-1.01622	0.498465	1.37522	1.38937	0.823779	0.760561	0.0477428	0.144565	0.766573	0.847538	0.613693	0.3884	-0.896757	-0.895186	-1.38208	-0.945172	-0.311144	-1.47851	0.502637	-0.38311	-1.12682	0.0109936	-	3.79044e-09	-
Ruminococcaceae	-0.7859	-0.499256	-0.517846	-0.797685	-0.94835	-0.0036517	0.0501472	-0.827047	-0.869076	-0.0548139	1.5317	2.99624	0.313991	1.31364	1.92215	0.828368	0.0950714	-0.194614	-0.160497	1.46424	-0.0417642	0.233669	0.213347	-0.282871	0.210897	-1.27978	-1.0783	-1.42159	-0.924997	-0.009965	3.11895e-05	0.000219792	-
Staphylococcus	-0.60714	-0.60714	-0.60714	-0.60714	-0.60714	-0.60714	-0.60714	-0.60714	-0.60714	-0.60714	3.63648	1.73306	1.60324	1.42323	0.718727	-0.60714	1.18288	0.212086	0.694004	-0.0269169	0.144992	-0.60714	-0.1961	-0.60714	-0.197157	-0.60714	-0.60714	-0.60714	-0.60714	0.000314041	0	-	0
UBA1819	-0.64289	0.78796	-0.0764615	0.480579	1.09801	0.0867627	1.30613	0.341256	-0.64289	-0.64289	-0.64289	-0.64289	-0.64289	-0.64289	-0.64289	-0.64289	1.77735	1.88889	-0.64289	0.164029	-0.64289	0.277081	-0.64289	-0.64289	-0.64289	-0.64289	3.44045	-0.64289	-0.64289	0.000127954	-	0	0

## Sheet: Fig 4.
a	MPO Activity (HSD)					b	Gene Expression between mice treated with a control diet vs. HSD
	Baseline	HSD	Recovery				log2 (Fold Change)	-log10 (p- value)
Males	0	0.168563	0.758534	Mouse 1		5HT	-0.79	0.334117
	0.168563	-	0.421408	Mouse 2		BDNF	0.38	0.285504
	0.252845	0.421408	0.168563	Mouse 3		C3	0.13	0.079464
	0	0	0	Mouse 4		CALB	0.57	0.497585
	0	0.084282	0	Mouse 5		CALRET	0.23	0.193658
						CCR2	-0.36	0.216151
Females	0.168563	0.168563	0	Mouse 1		CCR6	-0.94	0.545185
	0.337126	-	0.337126	Mouse 2		CD11C	-0.01	0.004889
	0.674252	0	0	Mouse 3		CD11b	0.23	0.305589
	0.084282	0.084282	0.589971	Mouse 4		CGRP	1.02	0.947893
	0.252845	0.084282	0.337126	Mouse 5		CHAT	-0.05	0.027631
						CXCR3	-0.2	0.13613
						Casp8	-0.33	0.704451
						Cd86	0.06	0.03518
						Cdh1	-0.06	0.212535
						Cldn1	-0.51	0.37679
						Cldn2	-0.98	0.573851
						Cnlp	0.26	0.341375
						Cxcr4	-0.26	0.376139
						Defcr1	1.42	0.783582
						F2rl1	0.31	0.739184
						GABAA	-0.15	0.078207
						GABAB	-0.15	0.109708
						GATA-3	-0.14	0.078629
						GDNF	1.25	0.740297
						GFAP	0.24	0.125974
						Gapdh	0.08	0.515328
						Gpr44	-0.12	0.06815
						Gusb	0.05	0.203927
						HMGB1	0.18	0.372535
						Hif1a	-0.94	0.742102
						I-FABP	2.05	1.20536
						Il17a	-0.22	0.114173
						Il22ra2	-1.21	0.490387
						Il23r	0.16	0.14641
						Lyz1	0.03	0.025714
						MMP9	0.36	0.180901
						Mapk1	0.18	0.36995
						Muc2	1.73	0.768922
						Myd88	0.18	0.308266
						Mylk3	0.53	0.572249
						NFAT	-0.17	0.164604
						NOS	0.29	0.240456
						NPY	-0.98	0.505529
						NR2B	0.95	1.13585
						NR2D	-0.33	0.219242
						Nfkb1	0.03	0.041576
						Nod2	0.46	0.421639
						Ocln	0.33	0.645104
						P75	0.25	0.193723
						PGP9.5	-0.42	0.185867
						Pgk1	-0.13	0.814023
						Pparg	0.27	0.164643
						Rae1	0.04	0.069422
						Reg3g	1.99	0.875622
						S100BETA	0.52	0.67484
						SEMAPHORIN	0.2	0.165515
						SOX10	0.61	0.318371
						SUBP	0.63	0.542071
						T-bet	1.31	2.09357
						TAAR1	-0.33	0.183129
						TAAR4	0.09	0.056239
						TGR5	0.28	0.283534
						Tff3	-0.17	0.323401
						Tjp1	0.06	0.119414
						Tlr2	1.41	0.936494
						Tlr4	0.27	0.916671
						Tlr5	0.72	0.95625
						Tollip	0.59	1.03939
						VIP	-0.29	0.255132
						trpv1	1.06	0.709757

## Sheet: Table 1
				Bray-Curtis Distance Matrix
		AMC		HFHSD		HSD
		p	R2	p	R2	p	R2
	Baseline vs. Treatment	0.001	0.57362	0.001	0.51961	0.001	0.28856
	Treatment vs. Recovery	0.001	0.36902	0.001	0.41654	0.001	0.3088
	Baseline vs. Recovery	0.001	0.55775	0.015	0.1436	0.039	0.11393
				Aitchison Distance Matrix
		AMC		HFHSD		HSD
		p	R2	p	R2	p	R2
	Baseline vs. Treatment	0.001	0.53593	0.001	0.33644	0.001	0.19167
	Treatment vs. Recovery	0.001	0.37159	0.001	0.26789	0.001	0.20772
	Baseline vs. Recovery	0.001	0.45442	0.001	0.14087	0.002	0.10338

## Sheet: Table 2
		Antimicrobials						HFHSD						High Salt Diet
	Bacteria	β-Defensin-3		Shannon Diversity			Bacteria	β-Defensin-3		Shannon Diversity			Bacteria	β-Defensin-3		Shannon Diversity
		r	p_adjust	r	p_adjust			r	p_adjust	r	p_adjust			r	p_adjust	r	p_adjust
	Acetatifactor	0.641475	0.000628616	0.758858	1.63206e-05		Anaerosporobacter	0.575176	0.00471565	0.76895	1.3497e-05		A2	0.464568	0.0383669	0.630103	0.00192478
	Alistipes	-0.544828	0.00581517	-0.785222	5.06739e-06		Anaerotruncus	-0.470968	0.0325017	-	-		Anaerotruncus	0.712442	0.000229688	0.696417	0.000347509
	Anaerosporobacter	0.612558	0.00133634	0.745514	2.79254e-05		Candidatus_Arthromitus	0.465555	0.0356684	0.559355	0.00628483		Blautia	0.459108	0.0408644	-	-
	Anaerotruncus	0.718077	5.72172e-05	0.809559	1.4126e-06		Eisenbergiella	0.603115	0.00276625	0.85762	1.49102e-07		Butyricicoccus	0.563515	0.00744873	0.789544	1.33497e-05
	ASF356	0.692727	0.000135731	0.826812	5.32718e-07		Lachnoclostridium	0.491827	0.0230888	0.718736	9.01936e-05		Candidatus_Arthromitus	-0.701019	0.000316103	-	-
	Bacteroides	-0.584729	0.00253138	-0.783251	5.51254e-06		Lactococcus	-0.494721	0.021964	-0.454422	0.0419685		Clostridium_sensu_stricto_1	-0.460254	0.040382	-	-
	Butyricicoccus	0.668929	0.0002902	0.860321	5.76472e-08		Parasutterella	0.481201	0.0275693	-	-		Eisenbergiella	0.504338	0.0201112	0.643604	0.00135493
	Candidatus_Arthromitus	0.763257	9.47352e-06	0.818439	8.68916e-07								Erysipelatoclostridium	0.606674	0.00311235	-	-
	Candidatus_Saccharimonas	0.739442	2.51603e-05	0.806822	1.64931e-06								Harryflintia	0.641169	0.00139487	0.779958	1.63235e-05
	Defluviitaleaceae_UCG.011	0.771389	6.73668e-06	0.77836	6.72899e-06								Lactobacillus	-0.666296	0.000650426	-0.576863	0.00566703
	Eisenbergiella	0.541169	0.00625708	0.781512	5.87297e-06								Muribaculum	-0.513682	0.0174526	-0.595996	0.00394151
	Enterococcus	-0.415901	0.0433652	-	-								Oribacterium	0.456046	0.0424259	0.482771	0.0288181
	Enterorhabdus	0.653604	0.000446826	0.752125	2.12163e-05								Oscillibacter	0.551747	0.00950873	0.562431	0.00745222
	Family_XIII	0.567905	0.00365199	0.83027	4.39378e-07								Parabacteroides	0.684983	0.000445415	-	-
	Harryflintia	0.736763	2.80821e-05	0.831046	4.206e-07								Ruminiclostridium	0.479422	0.030152	0.828699	3.87565e-06
	Lachnoclostridium	0.455196	0.0256229	0.610262	0.00213794								Ruminococcaceae	0.691657	0.00037784	-	-
	Lachnospira	0.749697	1.67818e-05	0.69905	0.000160312								Staphylococcus	0.747778	6.82707e-05	-	-
	Lactobacillus	0.576355	0.00302555	0.877833	1.31605e-08
	Merdibacter	0.685143	0.000173387	0.653003	0.000676523
	Mucispirillum	0.688191	0.000156481	0.73349	4.54878e-05
	Muribaculum	0.603543	0.00165913	0.66131	0.000539967
	Oribacterium	0.433233	0.0345536	-	-
	Peptococcus	0.735957	2.89082e-05	0.816697	9.40284e-07
	Prevotellaceae	0.592602	0.00212742	0.591616	0.00328744
	Pygmaiobacter	0.719692	5.38624e-05	0.828314	4.93538e-07
	Ruminococcaceae	0.585647	0.00248709	0.927129	3.79463e-11
	Ruminococcus	0.630624	0.00084312	0.7808	5.97861e-06
	Sporobacter	0.755706	1.30704e-05	0.810888	1.32032e-06
	Tyzzerella	0.713303	6.73716e-05	0.827152	5.23142e-07
	UBA1819	0.655706	0.000423731	0.811298	1.30658e-06

## Sheet: Supplementary Fig 1
	Fecal β-Defensin-3 concentration values over the days
b	Baseline								AMC							Recovery
AMC	1	2	3	4	5	6	7	8	9	10	11	12	13	14	15	16	17	18	19	20	21
Males	170.238	218.265	191.452	207.952	189.979	177.898	195.872	181.14	32.632	18.253	1.994	9.95	14.075	15.548	64.435	81.662	19.673	57.701	42.443	28.218	10.244	Mouse 1
	193.22	147.255	174.952	138.121	133.407	121.916	112.781	155.211	138.121	133.112	7.887	11.128	27.629	30.575	16.432	35.584	14.075	21.146	21.146	13.78	33.816	Mouse 2
	117.496	152.853	155.251	129.576	169.648	198.299	110.13	135.764	125.451	33.521	45.602	34.995	62.986	71.826	35.879	33.521	73.004	67.406	19.968	40.593	54.736	Mouse 3
	127.808	152.402	62.692	152.264	142.541	159.925	160.22	139.889	57.683	17.316	17.021	60.924	48.254	54.441	7.989	78.602	122.21	42.066	83.661	21.441	76.245	Mouse 4
	56.907	58.637	63.578	67.531	74.696	57.649	51.719	57.154	55.919	19.107	14.413	16.414	18.119	30.225	35.289	20.836	20.095	26.025	15.154	8.236	49.743	Mouse 5
Females	79.529	107.123	99.047	89.961	92.317	88.279	115.428	97.028	111.834	96.018	91.98	51.262	39.484	93.326	51.935	41.503	28.716	29.725	33.763	29.052	30.062	Mouse 1
	91.98	101.403	88.952	87.606	87.269	87.942	92.653	76.501	117.543	111.161	56.31	55.3	51.599	53.618	45.878	53.281	27.033	35.11	23.668	23.668	26.024	Mouse 2
	72.126	80.875	74.145	78.183	125.295	115.428	131.689	108.469	107.123	131.689	120.92	65.396	72.462	63.377	61.021	73.135	48.907	39.821	49.243	35.783	32.754	Mouse 3
	88.279	121.93	135.39	106.45	99.72	106.787	117.892	112.844	117.219	128.324	56.646	90.634	75.828	72.799	82.221	80.539	49.58	93.612	111.8	44.868	49.916	Mouse 4
	112.926	91.408	116.428	91.909	112.425	114.927	126.641	131.44	122.934	103.418	130.44	58.382	74.395	77.897	82.901	97.413	90.908	60.383	92.409	53.378	65.888	Mouse 5
d	Baseline								HFHSD							Recovery
HFHSD	1	2	3	4	5	6	7	8	9	10	11	12	13	14	15	16	17	18	19	20	21
Males	229.905	196.631	222.66	221.855	204.949	161.21	160.942	192.069	119.081	174.09	139.206	126.058	114.788	111.299	185.092	139.206	136.255	143.5	170.87	205.218	200.387	Mouse 1
	113.446	200.924	157.453	171.675	186.971	157.99	179.725	123.106	118.276	140.28	140.011	142.963	112.909	130.888	151.55	132.23	140.816	149.94	135.986	132.23	192.606	Mouse 2
	186.971	145.378	199.766	190.191	200.924	180.262	167.919	100.029	103.249	121.228	162.015	93.857	205.724	102.981	127.936	211.658	112.104	207.633	165.503	169.529	218.903	Mouse 3
	203.608	139.743	138.401	152.355	163.357	171.994	156.38	182.945	132.23	115.324	115.861	100.029	112.909	124.984	85.27	151.282	173.554	114.519	146.451	214.609	189.922	Mouse 4
	60.741	57.901	51.705	49.124	52.222	51.705	45.509	54.029	28.987	53.254	42.67	29.503	39.572	26.663	52.738	47.317	50.931	56.611	47.833	53.254	60.999	Mouse 5
Females	270.124	131.787	242.58	241.961	205.443	246.603	202.038	293.335	69.582	87.532	83.19	71.39	68.653	64.63	42.155	200.801	224.94	255.569	201.419	222.464	194.611	Mouse 1
	220.298	245.365	186.565	196.468	193.373	181.613	187.493	213.799	60.607	73.296	88.24	47.205	86.294	98.054	90.007	190.588	94.031	110.742	104.553	109.814	214.418	Mouse 2
	257.435	133.953	124.05	116.313	137.048	167.377	156.545	159.949	91.245	72.058	91.397	86.346	160.878	104.553	64.011	101.149	107.029	99.911	109.504	118.479	132.406	Mouse 3
	136.739	125.907	191.207	160.568	216.584	207.609	191.826	183.16	95.887	76.7	45.311	102.129	80.414	88.15	65.249	99.601	93.102	100.839	77.319	99.911	143.238	Mouse 4
	107.421	139.447	139.447	160.464	202.998	220.012	171.473	205.5	92.909	81.901	81.4	121.432	67.889	81.4	131.44	149.955	142.95	136.44	151.957	140.448	125.936	Mouse 5
e	Baseline								HSD							Recovery
HSD	1	2	3	4	5	6	7	8	9	10	11	12	13	14	15	16	17	18	19	20	21
Males	272.431	157.482	253.559	162.972	256.647	166.06	167.432	244.822	257.626	410.37	349.292	383.949	356.498	411.399	326.571	248.412	273.46	177.383	218.902	173.609	192.481	Mouse 1
	193.51	174.295	208.265	144.443	259.735	196.256	300.568	244.165	347.233	439.879	355.469	323.557	164.058	392.184	317.05	181.501	250.47	208.265	235.716	214.098	209.981	Mouse 2
	179.099	211.696	200.03	163.658	210.667	178.413	306.872	239.569	341.057	367.937	461.496	401.105	160.227	388.409	305.887	223.02	229.882	173.609	170.178	190.765	201.403	Mouse 3
	174.981	207.236	136.894	158.168	232.627	186.305	187.04	170.296	344.145	417.575	489.976	269.686	329.048	277.653	279.294	174.638	234	305.715	232.971	243.951	219.245	Mouse 4
	137.923	255.617	144.443	224.392	238.118	225.765	160.447	142.718	378.802	406.938	310.155	300.224	326.989	342.001	299.978	179.489	173.908	152.896	185.727	199.516	207.723	Mouse 5
Females	150.754	134.561	166.694	156.32	160.116	150.501	216.031	170.953	243.356	282.067	250.188	247.404	178.818	244.874	269.416	189.212	169.224	161.128	217.802	143.923	147.971	Mouse 1
	142.911	132.537	159.61	112.296	142.062	132.79	170.236	155.194	254.742	283.891	258.79	240.573	262.551	216.537	270.681	135.067	161.381	162.14	155.561	133.043	191.489	Mouse 2
	193.007	126.212	138.61	150.754	131.525	133.296	149.236	169.968	304.332	224.38	243.862	260.308	273.056	276.501	297.351	145.188	153.284	146.959	135.32	178.332	138.61	Mouse 3
	162.14	136.333	155.814	141.899	141.14	155.522	181.875	140.42	251.2	252.718	271.44	191.636	240.067	193.934	271.187	189.212	225.898	145.016	141.646	227.163	232.018	Mouse 4
	146.959	136.333	145.188	172.513	146.658	154.296	169.311	137.598	276.501	256.513	235.007	258.79	286.368	220.527	313.187	203.127	168.465	211.335	211.335	187.368	139.875	Mouse 5

## Sheet: Supplementary Fig 2.
	Bacterial Load
a	Males				b	Females
	Baseline	AMC	Recovery			Baseline	AMC	Recovery
	0.882432	0.128211	1.46887e-05			6.83214	3.05482	4.81557
	0.867104	0.122245	0.58906			8.41376	7.36112	6.73448
	0.32708		0.22707			5.12962	3.44415	4.41316
	2.07307	0.184744	0.655619			0.006463	5.10953	5.40683
	1.92744	0.270801	0.812145			0.524736	0.750933	0.368277
c	Males				d	Females
	Baseline	HFHSD	Recovery			Baseline	HFHSD	Recovery
	0.496337	0.401385	0.288554			3.8863	2.06371	2.44141
	0.467361	0.361909	0.965464			1.25763	0.252065	1.31454
	4.81326	0.349641	0.806791			2.85404	2.68901	1.18953
	1.98065	1.75152	2.74935			0.367102	0.516707	0.300774
	0.452193	0.588778	3.6771			0.195283	0.0368342	0.181324
e	Males				f	Females
	Baseline	HSD	Recovery			Baseline	HSD	Recovery
	0.954842	0.55493	0.767439			1.71606	0.177967	0.314224
	1.17654	0.21129	0.417612			0.566121	1.27712	1.18868
	3.64943	0.280309	0.930359			0.853007	0.658819	0.890188
	0.281724	1.9519	5.0527			1.16989	0.483495	1.19606
	0.865786	0.224367	0.712011			1.03148	0.513923	0.938288

## Sheet: Supplementary Fig 3.
a	Shannon Diversity			b	Fecal β-Defensin-3 concentration values over the days
	Control	Stress			Control								Stress
Males	4.67	4.54			1	2	3	4	5	6	7	8	1	2	3	4	5	6	7	8
	4.63	4.47		Males	84.458	91.651	82.859	109.235	97.512	89.52	89.786	69.272	89.786	87.655	88.188	79.13	81.261	94.315	108.968	99.377	Mouse 1
	4.58	4.62			99.111	88.987	84.191	88.721	87.122	96.713	75.933	78.064	110.833	108.169	120.691	99.377	91.385	92.983	83.659	90.852	Mouse 2
	4.39	4.34			82.593	108.702	100.709	94.582	84.991	86.589	101.509	69.805	98.844	98.844	101.775	65.276	90.319	92.45	83.126	111.1	Mouse 3
	4.61	4.92			94.049	94.049	94.049	82.859	56.578	80.994	118.026	96.979
	4.64	4.44
	4.3			Females	98.844	87.388	44.495	95.381	37.036	88.987	120.158	88.188	109.235	119.359	109.768	97.779	121.49	80.728	104.173	86.056	Mouse 1
	4.53				60.073	61.45	74.76	72.236	79.12	52.041	42.861	60.991	58.237	65.121	55.253	73.842	83.48	48.828	48.369	15.781	Mouse 2
					77.973	51.352	59.614	69.252	53.418	49.516	49.287	48.369	51.123	44.467	39.189	55.483	57.778	51.352	74.989	49.516	Mouse 3
Females	4.81	4.61			59.384	64.203	63.974	49.516	50.434	53.418	49.516	49.287	61.909	54.565	48.598	49.057	51.582	57.778	59.155	41.025	Mouse 4
	4.43	4.94
	4.61	4.85
	4.69	4.64								e		Fecal β-Defensin-3	Shannon Diversity
	4.45	4.6									Males (Control)	82.859	4.67
	5.04	4.02										69.272	4.63
	4.87	4.83										84.191	4.58
	4.83	4.46										78.064	4.39
												100.709	4.61
												69.805	4.64
c + d		Fecal β-Defensin-3 concentrations				Fecal β-Defensin-3 concentrations						94.049	4.3
		Males				Females						96.979	4.53
		Control	Stress			Control	Stress
		84.458	89.786			98.844	109.235				Females (Control)	44.495	4.81
		91.651	87.655			87.388	119.359					88.188	4.43
		82.859	88.188			44.495	109.768					74.76	4.61
		109.235	79.13			95.381	97.779					60.991	4.69
		97.512	81.261			37.036	121.49					59.614	4.45
		89.52	94.315			88.987	80.728					48.369	5.04
		89.786	108.968			120.158	104.173					63.974	4.87
		69.272	99.377			88.188	86.056					49.287	4.83
		112.698	98.844			96.979	103.64
		99.111	110.833			77.973	58.237				Males (Stress)	88.188	4.54
		88.987	108.169			51.352	65.121					99.377	4.47
		84.191	120.691			59.614	55.253					120.691	4.62
		88.721	99.377			69.252	73.842					90.852	4.34
		87.122	91.385			53.418	83.48					101.775	4.92
		96.713	92.983			49.516	48.828					111.1	4.44
		75.933	83.659			49.287	48.369
		78.064	90.852			48.369	15.781				Females (Stress)	109.768	4.61
		91.385	91.385			64.892	59.843					86.056	4.94
		82.593	98.844			60.073	51.123					55.253	4.85
		108.702	98.844			61.45	44.467					15.781	4.64
		100.709	101.775			74.76	39.189					39.189	4.6
		94.582	65.276			72.236	55.483					49.516	4.02
		84.991	90.319			79.12	57.778					48.598	4.83
		86.589	92.45			52.041	51.352					41.025	4.46
		101.509	83.126			42.861	74.989
		69.805	111.1			60.991	49.516
		104.706	90.319			82.995	54.794
		94.049				59.384	61.909
		94.049				64.203	54.565
		94.049				63.974	48.598
		82.859				49.516	49.057
		56.578				50.434	51.582
		80.994				53.418	57.778
		118.026				49.516	59.155
		96.979				49.287	41.025
		79.929				57.548	63.744

## Sheet: Supplementary Fig 4.
	Z-Score Relative Abundance																			Z-Score Relative Abundance
	Males														Differential Abundance q-values					Females															Differential Abundance q-values
	Baseline					AMC				Recovery					Baseline vs. Treatment (Bvs.T)	Treatment vs. Recovery (Tvs.R)	Baseline vs. Recovery (Bvs.R)			Baseline					AMC					Recovery					Baseline vs. Treatment (Bvs.T)	Treatment vs. Recovery (Tvs.R)	Baseline vs. Recovery (Bvs.R)
A2	2.51066	-0.402542	0.285723	0.186798	1.96826	-0.819559	-0.819559	-0.819559	-0.819559	-0.157376	0.296279	-0.653778	-0.503712	-0.252079	0	0	-		A2	-0.271944	-0.021926	1.93404	-0.487539	0.391063	-0.562548	-0.562548	-0.562548	-0.562548	-0.562548	0.0834003	2.87329	-0.562548	-0.562548	-0.562548	0	-	0
Acetatifactor	3.03523	-0.359022	0.0671966	-0.0648833	1.60748	-0.500085	-0.500085	-0.500085	-0.500085	-0.500085	-0.45072	-0.500085	-0.500085	-0.334685	0	-	0		Acetatifactor	3.68919	-0.262714	-0.138492	0.32069	-0.21132	-0.339735	-0.339735	-0.339735	-0.339735	-0.339735	-0.339735	-0.339735	-0.339735	-0.339735	-0.339735	0	-	0
Akkermansia	-0.594509	-0.596961	-0.637888	-0.683966	-0.600372	-0.284311	-0.508096	-0.522598	1.86461	0.249496	-0.195793	2.77812	0.102604	-0.370326	0.0348664	-	-		Alistipes	-1.11253	-0.825863	-0.958572	-0.742931	-0.770038	-0.723044	1.76982	0.352792	2.34321	0.21533	0.506603	-0.954954	0.656486	0.309869	-0.0661825	0.00152873	-	0.00107516
Alistipes	-0.540952	-0.622946	-0.586019	-0.527754	-0.656966	2.41151	-0.145731	2.43048	-0.24067	-0.278843	-0.313212	-0.313493	-0.292031	-0.323375	0.0268269	-	2.39736e-32		Anaeroplasma	0.0162555	3.71513	-0.342864	-0.24399	-0.342864	-0.255326	-0.118668	-0.342864	-0.342864	-0.342864	-0.342864	-0.0276231	-0.342864	-0.342864	-0.342864	0	-	0
Anaerosporobacter	0.117493	0.773246	1.14392	1.02584	2.70753	-0.640892	-0.640892	-0.640892	-0.640892	-0.640892	-0.640892	-0.640892	-0.640892	-0.640892	0	-	0		Anaerosporobacter	0.100713	-0.152989	-0.228509	-0.145175	-0.178034	-0.34546	-0.34546	-0.34546	-0.34546	-0.34546	-0.34546	-0.34546	-0.34546	3.71314	-0.34546	0	-	0
Anaerotruncus	2.56431	0.226201	0.154192	0.496848	1.8808	-0.70638	-0.70638	-0.70638	-0.70638	-0.70638	-0.70638	-0.70638	-0.211329	-0.166354	0	-	0		Anaerotruncus	1.28253	1.05468	1.93079	1.86297	0.65882	-0.678979	-0.678979	-0.678979	-0.678979	-0.678979	-0.678979	-0.678979	-0.678979	-0.678979	-0.678979	0	-	0
Anaerovorax	0.183625	1.5184	-0.627007	0.0168046	0.845295	-1.03758	-1.03758	-1.03758	-0.477723	0.0765586	2.38202	0.510772	-0.278411	-1.03758	0	0	-		Anaerovorax	0.254941	0.459484	0.562426	0.303454	0.775815	-1.23945	-1.23945	-1.23945	-1.23945	-1.23945	1.64519	0.0723501	1.66562	-0.240767	0.698754	0	0	-
Angelakisella	0.930131	1.12389	0.260572	1.4111	1.40728	-1.11376	-1.11376	-1.11376	-1.11376	-1.11376	0.856887	-0.0672224	-0.820544	0.466694	0	0	-		Angelakisella	0.211375	0.429246	0.850355	-0.218235	0.128577	-1.08514	-1.08514	-1.08514	-1.08514	-1.08514	0.484598	2.284	-0.765089	0.917312	1.10356	0	0	-
ASF356	1.86962	1.09054	1.03923	0.436631	1.89501	-0.703447	-0.703447	-0.703447	-0.703447	-0.703447	-0.703447	-0.703447	-0.703447	-0.703447	0	-	0		ASF356	2.02377	1.79456	1.05137	0.63898	1.19942	-0.721558	-0.721558	-0.721558	-0.721558	-0.721558	-0.721558	-0.721558	-0.721558	-0.214069	-0.721558	0	-	0
Bacteroides	-1.09475	-1.0996	-0.953461	-1.10661	-0.981532	-0.753712	1.48737	-0.715079	0.617981	1.35813	0.9698	0.999849	0.973791	0.297831	0.0280975	-	9.40969e-47		Bacteroides	-0.96693	-0.88946	-0.942046	-0.771681	-0.882115	1.57234	0.896373	1.8551	0.862545	1.54831	-0.540129	-0.622917	-0.196834	-0.533226	-0.38934	2.87914e-47	1.48142e-23	6.82667e-09
Butyricicoccus	2.02046	0.767825	1.60683	0.949126	1.10473	-0.723978	-0.723978	-0.723978	-0.723978	-0.723978	-0.657152	-0.723978	-0.723978	-0.723978	0	-	0		Butyricicoccus	1.00514	2.25764	0.705844	0.438112	1.72348	-0.762033	-0.762033	-0.762033	-0.762033	-0.762033	0.524343	-0.762033	-0.762033	-0.762033	-0.5583	0	-	0
Candidatus_Arthromitus	1.616	0.857448	0.466748	2.50584	0.490426	-0.659607	-0.659607	-0.659607	-0.659607	-0.659607	-0.659607	-0.659607	-0.659607	-0.659607	0	-	0		Candidatus_Arthromitus	0.0817687	2.66213	1.82511	0.523559	0.866277	-0.595885	-0.595885	-0.595885	-0.595885	-0.595885	-0.595885	-0.595885	-0.595885	-0.595885	-0.595885	0	-	0
Candidatus_Saccharimonas	1.50762	1.06607	1.01734	1.82995	1.17295	-0.732658	-0.732658	-0.732658	-0.732658	-0.732658	-0.732658	-0.732658	-0.732658	-0.732658	0	-	0		Candidatus_Saccharimonas	2.15228	1.16175	0.772761	1.88712	0.668733	-0.664264	-0.664264	-0.664264	-0.664264	-0.664264	-0.664264	-0.664264	-0.664264	-0.664264	-0.664264	0	-	0
Candidatus_Soleaferrea	-0.577828	-0.577828	-0.577828	-0.577828	-0.577828	-0.577828	-0.577828	-0.577828	2.27537	0.56731	-0.577828	0.814674	-0.577828	2.12092	-	0	0		Candidatus_Soleaferrea	-0.787648	-0.787648	-0.787648	-0.787648	-0.787648	2.10695	0.670741	0.461696	-0.787648	2.07011	0.791369	-0.787648	0.0621766	-0.787648	0.138134	0	-	0
Candidatus_Stoquefichus	-0.521267	-0.478651	0.787949	-0.468527	-0.521267	-0.521267	-0.521267	-0.521267	-0.521267	-0.521267	3.14401	0.301614	0.883744	-0.521267	0	0	-		Christensenellaceae_R-7_group	-0.19123	-0.0194146	-0.658884	-0.482667	0.133779	-0.93249	-0.93249	-0.93249	-0.93249	-0.93249	1.92746	0.687594	2.20024	0.12431	0.941265	0	0	0.00504873
Christensenellaceae_R-7_group	-0.0742084	-0.277826	-0.247106	-0.424758	-0.508745	-0.752914	-0.752914	-0.735998	-0.752914	0.0726887	2.79468	0.903593	-0.684	1.44042	0	0	-		Clostridium_sensu_stricto_1	0.909884	0.376364	-0.516969	-0.437588	-0.418361	-0.940628	-0.940628	-0.940628	-0.940628	-0.940628	1.65175	-0.436856	1.92575	1.52646	0.122701	0	0	-
Defluviitaleaceae_UCG-011	1.82573	1.76753	1.58851	0.952397	-0.0527005	-0.675718	-0.675718	-0.675718	-0.675718	-0.675718	-0.675718	-0.675718	-0.675718	-0.675718	0	-	0		Defluviitaleaceae_UCG-011	2.00036	0.603575	-0.237018	2.49915	0.9653	-0.583137	-0.583137	-0.583137	-0.583137	-0.583137	-0.583137	-0.583137	-0.583137	-0.583137	-0.583137	0	-	0
Dubosiella	-1.0701	0.781918	-0.33844	0.773043	-0.539662	-1.06585	-1.07371	-1.07371	-1.07371	1.99082	0.436621	1.41463	0.155384	0.682769	0	0	-		Dubosiella	-0.408595	-0.145391	-0.230317	0.113723	-0.195026	-0.873813	-0.846036	-0.877123	-0.870988	-0.877123	0.708463	0.870328	3.0857	0.249072	0.297127	4.7702e-14	0.000323215	0.0364427
Eisenbergiella	0.00468873	2.32642	0.264845	0.549775	2.23556	-0.597922	-0.597922	-0.597922	-0.597922	-0.597922	-0.597922	-0.597922	-0.597922	-0.597922	0	-	0		Eisenbergiella	0.712664	0.0869336	-0.243363	-0.285345	-0.0989306	-0.67772	-0.67772	-0.67772	-0.67772	-0.67772	-0.67772	-0.286143	-0.477698	2.7867	1.8715	0	0	-
Enterorhabdus	1.33685	1.92894	1.1068	-0.621701	1.84442	-0.621701	-0.621701	-0.621701	-0.621701	-0.621701	-0.621701	-0.621701	-0.621701	-0.621701	0	-	0		Enterococcus	-0.5737	-0.569272	-0.5737	-0.5737	-0.5737	2.57588	0.755951	1.4527	-0.5737	1.46126	-0.561168	-0.534521	-0.564932	-0.5737	-0.5737	0	0.00304492	0
Erysipelatoclostridium	0.0255601	-0.733128	-0.0834743	-0.363943	-0.259672	-0.937649	-0.937649	-0.937649	-0.937649	-0.135301	0.704099	1.38536	0.56886	2.64223	0	0	-		Enterorhabdus	1.61591	1.08977	2.47228	0.687016	0.630671	-0.649565	-0.649565	-0.649565	-0.649565	-0.649565	-0.649565	-0.649565	-0.649565	-0.649565	-0.649565	0	-	0
Faecalibaculum	-0.714487	-0.385875	-0.57471	-0.371508	-0.677045	-0.739148	-0.739148	-0.739148	-0.712768	-0.176685	0.480807	2.09702	1.22826	2.02444	0	0	0.0322157		Erysipelatoclostridium	-0.576499	-0.317438	-0.289583	0.113006	-0.261436	-0.824337	-0.775477	-0.710183	-0.824337	-0.824337	0.378158	-0.234645	2.49616	0.514629	2.13632	0	0	0.0104957
Family_XIII	1.76479	1.70304	0.895383	0.638452	1.29319	-0.889156	-0.889156	-0.889156	-0.889156	-0.889156	-0.889156	-0.258236	-0.504192	-0.197494	0	0	-		Escherichia/Shigella	-0.651649	-0.649253	-0.649708	-0.648723	-0.650259	2.3305	1.15553	0.00789359	1.2796	1.59315	-0.589857	-0.648398	-0.601034	-0.640974	-0.63682	1.9062e-08	6.66381e-08	0.0397876
GCA	0.975267	1.65817	0.395555	0.701707	2.27306	-0.778836	-0.778836	-0.778836	-0.778836	-0.778836	-0.482434	-0.778836	-0.778836	-0.0694686	0	-	0		Faecalibacterium	2.20949	0.135434	1.70405	-0.525731	0.825356	-1.18554	-0.0634524	-1.18554	-0.10286	-1.18554	0.309722	-0.0460478	-1.18554	-0.331383	0.627586	0	0	-
Harryflintia	2.37043	0.598157	-0.32503	1.79017	1.12902	-0.618083	-0.618083	-0.618083	-0.618083	-0.618083	-0.618083	-0.618083	-0.618083	-0.618083	0	-	0		Faecalibaculum	-0.325502	0.141191	0.119749	0.375023	0.401412	-1.16123	-1.17219	-1.17219	-1.17219	-1.17219	0.921066	0.366903	2.36656	0.862803	0.620796	0	0	0.0104957
Intestinimonas	0.380295	0.451085	-0.38033	-0.0635229	1.67671	-1.26785	-1.26785	-1.26785	-1.26785	1.48459	-0.616002	0.715561	0.433996	0.989023	0	0	-		Family_XIII	1.86588	0.801767	0.299443	0.116809	1.03662	-0.822721	-0.822721	-0.822721	-0.822721	-0.822721	-0.338821	-0.505015	2.22436	-0.564724	-0.822721	0	0	-
Lachnospira	2.00121	1.58499	-0.125629	2.09344	-0.555401	-0.555401	-0.555401	-0.555401	-0.555401	-0.555401	-0.555401	-0.555401	-0.555401	-0.555401	0	-	0		GCA	-0.202441	-0.186979	0.126231	-0.439878	-0.274622	-0.808569	-0.808569	-0.808569	-0.808569	-0.808569	1.46934	2.99015	0.0798434	0.512769	-0.0315715	0	0	-
Lachnospiraceae	1.66934	1.09623	0.113883	1.4405	1.82942	-0.844879	-0.848845	-0.850839	-0.850839	-0.738377	-0.316453	-0.765313	-0.584162	-0.349671	9.67442e-14	0.033205	3.52875e-09		Harryflintia	0.408715	0.0408686	2.82996	-0.148978	0.860593	-0.621898	-0.621898	-0.621898	-0.621898	-0.621898	-0.621898	-0.621898	-0.621898	-0.621898	1.60592	0	-	0
Lactobacillus	1.63752	0.563988	2.43869	0.739168	0.450562	-0.858701	-0.856348	-0.853868	-0.842567	-0.780069	-0.539928	-0.123643	-0.530527	-0.444276	1.71485e-08	-	2.06487e-05		Intestinimonas	1.67812	1.03748	0.679368	-0.000297169	0.83075	-1.27299	-1.27299	-1.27299	-1.27299	-1.27299	1.14679	0.0681265	0.372996	-0.0722219	0.623849	0	0	-
Merdibacter	1.80877	-0.514246	2.38009	1.46785	-0.514246	-0.514246	-0.514246	-0.514246	-0.514246	-0.514246	-0.514246	-0.514246	-0.514246	-0.514246	0	-	0		Lachnoclostridium	0.281495	0.527033	1.26273	-0.0253243	-0.0279908	-0.576552	-0.576552	-0.576552	-0.576552	-0.576552	3.17102	-0.576552	-0.576552	-0.576552	-0.576552	0	-	0
Mucispirillum	0.929729	-0.329354	1.09554	-0.284196	3.08249	-0.501514	-0.488682	-0.501514	-0.501514	-0.501514	-0.494933	-0.501514	-0.501514	-0.501514	0	-	0		Lachnospira	1.08319	1.13789	2.89455	-0.548551	0.91844	-0.548551	-0.548551	-0.548551	-0.548551	-0.548551	-0.548551	-0.548551	-0.548551	-0.548551	-0.548551	0	-	0
Muribaculum	1.06666	1.77376	1.19706	1.76331	0.69584	-0.722649	-0.717402	-0.720689	-0.722649	-0.722649	-0.722649	-0.722649	-0.722649	-0.722649	2.71991e-23	0	0		Lachnospiraceae	-0.0742554	0.694882	0.00217958	-0.440771	-0.0498444	-1.12977	-1.12977	-1.12977	-1.12977	-1.12977	1.41745	1.54004	-0.0814834	1.14887	1.49181	0	0	0.00409658
Oscillibacter	0.000399221	-0.461242	-0.360147	-0.36259	0.626848	-0.814195	-0.814195	-0.814195	-0.814195	-0.501278	1.7012	0.374901	2.65063	-0.411949	0	0	-		Lactobacillus	1.57909	1.17715	0.871212	1.41131	1.80263	-0.843192	-0.883646	-0.864862	-0.885253	-0.876041	-0.534569	-0.661002	-0.248938	-0.514434	-0.529452	3.53417e-59	2.48206e-09	8.9304e-34
Parabacteroides	-0.606988	-0.67031	-0.491169	-0.652314	-0.767441	-0.906978	-0.879994	-0.911053	0.216058	1.06557	0.898011	1.48525	2.30185	-0.0804899	-	9.30398e-05	3.89831e-07		Merdibacter	0.947262	0.310047	0.463229	3.06383	0.990014	-0.609137	-0.609137	-0.609137	-0.609137	-0.609137	-0.609137	-0.609137	-0.609137	-0.292148	-0.609137	0	-	0
Parasutterella	-0.888243	-0.55804	-0.727067	-0.595102	-0.761607	-0.968919	-0.968919	-0.968919	0.337907	0.333149	1.44613	1.24093	1.65072	1.42798	0	0	6.43865e-13		Muribaculum	1.50306	1.13004	1.35159	2.01344	0.904589	-0.691109	-0.691109	-0.691109	-0.68915	-0.691109	-0.689531	-0.691109	-0.686278	-0.691109	-0.691109	0	-	0
Peptococcus	1.81703	0.805574	0.784163	0.655862	2.16638	-0.692112	-0.692112	-0.692112	-0.692112	-0.692112	-0.692112	-0.692112	-0.692112	-0.692112	0	-	0		Oscillibacter	-0.0868782	-0.444413	-0.00848556	-0.280295	-0.265156	-0.617312	-0.617312	-0.617312	-0.617312	-0.617312	0.18701	3.53748	0.025593	0.437046	-0.0153428	0	0	-
Prevotellaceae	1.68083	0.878566	2.22747	0.739382	0.734446	-0.694491	-0.691515	-0.695775	-0.696129	-0.696024	-0.69633	-0.695659	-0.697068	-0.697712	4.47664e-13	-	5.23534e-13		Parabacteroides	0.617572	0.794598	1.152	2.04892	1.98993	-0.746435	-0.610414	-0.74592	-0.630505	-0.349608	-0.649398	-0.642403	-0.804927	-0.73355	-0.689857	5.47033e-09	-	9.32239e-09
Proteus	-0.411105	-0.410203	-0.411105	-0.411105	-0.411105	0.770761	3.39316	0.291824	-0.359763	-0.401	-0.411105	-0.409057	-0.409096	-0.411105	0	-	0		Parasutterella	-1.06196	-0.883012	-0.862616	-0.660029	-0.884874	0.538884	-0.492621	0.907365	-1.69478	2.17063	0.836165	0.265344	0.86256	0.808181	0.150767	-	-	2.96539e-24
Pygmaiobacter	0.768711	1.57324	-0.100133	2.10396	1.60206	-0.66087	-0.66087	-0.66087	-0.66087	-0.66087	-0.66087	-0.66087	-0.66087	-0.66087	0	-	0		Peptococcus	1.22221	1.34109	0.960625	0.671628	2.43631	-0.663187	-0.663187	-0.663187	-0.663187	-0.663187	-0.663187	-0.663187	-0.663187	-0.663187	-0.663187	0	-	0
Roseburia	2.74074	-0.235319	0.271513	0.369578	1.85546	-0.555774	-0.555774	-0.555774	-0.555774	-0.555774	-0.555774	-0.555774	-0.555774	-0.555774	0	-	0		Prevotellaceae	0.467689	1.34358	1.19671	1.52869	2.17004	-0.672267	-0.672267	-0.670253	-0.668481	-0.672267	-0.670652	-0.66949	-0.668971	-0.671652	-0.670402	0	0	4.40447e-16
Ruminiclostridium	1.13406	0.337943	0.104726	1.25596	1.11817	-1.56847	-1.56847	-1.56847	-0.82212	0.384897	0.543054	-0.18275	1.08007	-0.248603	0	0	-		Proteus	-0.49781	-0.493192	-0.500929	-0.492556	-0.496442	-0.00884623	2.95623	0.424381	1.879	-0.278732	-0.496915	-0.498533	-0.495823	-0.500929	-0.498906	0.0154874	0.0148129	-
Ruminococcaceae	1.36332	1.01949	1.61109	1.00862	1.61095	-0.783671	-0.783671	-0.783671	-0.783671	-0.690766	-0.606532	-0.783671	-0.723915	-0.673895	0	0	1.69743e-61		Pygmaiobacter	1.65405	0.597516	2.79793	0.463232	0.499462	-0.601219	-0.601219	-0.601219	-0.601219	-0.601219	-0.601219	-0.601219	-0.601219	-0.601219	-0.601219	0	-	0
Ruminococcus	0.244172	1.20815	-0.272381	-0.31145	3.1343	-0.543742	-0.543742	-0.543742	-0.543742	-0.543742	0.347149	-0.543742	-0.543742	-0.543742	0	-	0		Roseburia	0.0547237	-0.475765	1.91891	-0.798359	-0.583713	-0.889985	-0.889985	-0.889985	-0.889985	-0.889985	-0.0912278	1.49106	1.80764	0.473449	0.65321	0	0	-
Sellimonas	1.69923	-0.616953	1.36522	0.994995	2.11009	-0.616953	-0.616953	-0.616953	-0.616953	-0.616953	-0.616953	-0.616953	-0.616953	-0.616953	0	-	0		Ruminiclostridium	0.372657	0.120089	0.74614	-0.510819	-0.200639	-1.0878	-1.07254	-1.09885	-1.09105	-1.05969	0.88376	2.28929	-0.010642	1.42262	0.297485	4.18139e-08	7.52758e-07	-
Sporobacter	1.64357	1.06076	0.99701	2.13284	0.467308	-0.700165	-0.700165	-0.700165	-0.700165	-0.700165	-0.700165	-0.700165	-0.700165	-0.700165	0	-	0		Ruminococcaceae	1.4149	1.39323	1.26158	1.19687	1.2814	-1.01377	-1.01574	-1.01574	-1.01574	-1.01226	-0.419405	0.456151	-0.757713	-0.400892	-0.352877	0	0	9.0419e-13
Staphylococcus	-0.580797	2.27489	-0.247857	-0.580797	-0.173638	-0.580797	-0.580797	-0.580797	-0.580797	1.74241	-0.580797	-0.580797	-0.580797	1.63137	0	-	0		Ruminococcus	1.47659	2.36775	1.08193	-0.318012	1.49066	-0.609891	-0.609891	-0.609891	-0.609891	-0.609891	-0.609891	-0.609891	-0.609891	-0.609891	-0.609891	0	-	0
Streptococcus	-0.231857	2.42093	-0.136345	0.0604033	-0.3373	-0.568532	-0.301147	-0.52276	-0.568532	2.39135	-0.568532	-0.500622	-0.568532	-0.568532	-	0	0		Sellimonas	0.0778061	-0.168994	-0.626618	0.599388	-0.0295048	-0.626618	-0.626618	-0.626618	-0.626618	-0.626618	3.37612	-0.140768	-0.626618	0.0100264	0.66225	0	0	-
Tyzzerella	2.36796	0.537319	0.584818	0.22189	2.01656	-0.636506	-0.636506	-0.636506	-0.636506	-0.636506	-0.636506	-0.636506	-0.636506	-0.636506	0	-	0		Sporobacter	2.46608	2.10433	0.879843	0.245652	0.283547	-0.597945	-0.597945	-0.597945	-0.597945	-0.597945	-0.597945	-0.597945	-0.597945	-0.597945	-0.597945	0	-	0
UBA1819	0.998548	0.352998	0.173111	0.381596	3.14185	-0.5609	-0.5609	-0.5609	-0.5609	-0.5609	-0.5609	-0.5609	-0.5609	-0.5609	0	-	0		Staphylococcus	-0.462462	-0.462462	-0.462462	-0.462462	-0.462462	3.285	-0.462462	-0.462462	-0.462462	-0.462462	0.371651	-0.169084	1.36127	-0.224221	-0.462462	-	0	0
																			Tyzzerella	2.09536	1.08689	0.883477	0.608056	1.96676	-0.664055	-0.664055	-0.664055	-0.664055	-0.664055	-0.664055	-0.664055	-0.664055	-0.664055	-0.664055	0	-	0
																			UBA1819	1.82882	1.74302	1.84046	-0.596381	1.14789	-0.596381	-0.596381	-0.596381	-0.596381	-0.596381	-0.596381	-0.596381	-0.596381	-0.596381	-0.596381	0	-	0

[truncated: 3 more sheets: Supplementary Fig 5., Supplementary Fig 6., Supplementary Table 1]
