# Supplementary material for: Alterations in fecal β-defensin-3 secretion as a marker of instability of the gut microbiota
Source: Gut Microbes. 2023 Jul 18;15(1):2233679. doi: 10.1080/19490976.2023.2233679 (PMC10355691; doi:10.1080/19490976.2023.2233679)
Supplement: Supplemental Material [file KGMI_A_2233679_SM1292.zip › Supplemental material/Saqibetal_Supp. Data and Tables_final.xlsx]

## Sheet: Fig 1.
b	Shannon Diversity						Fecal β-Defensin-3 concentration values over the days																											f
	Baseline	AMC	Recovery			d + e	1	2	3	4	5	6	7	8	9	10	11	12	13	14	15	16	17	18	19	20	21								Fecal β-Defensin-3	Shannon Diversity
Males	4.62547	1.52166	2.91653	Mouse 1		Males	170.238	218.265	191.452	207.952	189.979	177.898	195.872	181.14	32.632	18.253	1.994	9.95	14.075	15.548	64.435	81.662	19.673	57.701	42.443	28.218	10.244	Mouse 1						Males (Baseline)	183.055	4.62547
	4.49487	1.69999	3.17173	Mouse 2			193.22	147.255	174.952	138.121	133.407	121.916	112.781	155.211	138.121	133.112	7.887	11.128	27.629	30.575	16.432	35.584	14.075	21.146	21.146	13.78	33.816	Mouse 2							153	4.49487
	4.31428		3.10934	Mouse 3			117.496	152.853	155.251	129.576	169.648	198.299	110.13	135.764	125.451	33.521	45.602	34.995	62.986	71.826	35.879	33.521	73.004	67.406	19.968	40.593	54.736	Mouse 3							113.813	4.31428
	4.62076	1.35219	3.20216	Mouse 4			127.808	152.402	62.692	152.264	142.541	159.925	160.22	139.889	57.683	17.316	17.021	60.924	48.254	54.441	7.989	78.602	122.21	42.066	83.661	21.441	76.245	Mouse 4							144.014	4.62076
	4.76723	2.15954	2.8698	Mouse 5			56.907	58.637	63.578	67.531	74.696	57.649	51.719	57.154	55.919	19.107	14.413	16.414	18.119	30.225	35.289	20.836	20.095	26.025	15.154	8.236	49.743	Mouse 5							54.313	4.76723
Females	4.52236	2.42001	3.80521	Mouse 1																														Females (Baseline)	97.4785	4.52236
	4.55354	2.59198	3.60364	Mouse 2		Females	79.529	107.123	99.047	89.961	92.317	88.279	115.428	97.028	111.834	96.018	91.98	51.262	39.484	93.326	51.935	41.503	28.716	29.725	33.763	29.052	30.062	Mouse 1							92.3165	4.55354
	4.6303	2.75054	3.57312	Mouse 3			91.98	101.403	88.952	87.606	87.269	87.942	92.653	76.501	117.543	111.161	56.31	55.3	51.599	53.618	45.878	53.281	27.033	35.11	23.668	23.668	26.024	Mouse 2							101.907	4.6303
	4.4075	2.08388	3.52129	Mouse 4			72.126	80.875	74.145	78.183	125.295	115.428	131.689	108.469	107.123	131.689	120.92	65.396	72.462	63.377	61.021	73.135	48.907	39.821	49.243	35.783	32.754	Mouse 3							103.085	4.4075
	4.52857	2.67078	3.6928	Mouse 5			88.279	121.93	135.39	106.45	99.72	106.787	117.892	112.844	117.219	128.324	56.646	90.634	75.828	72.799	82.221	80.539	49.58	93.612	111.8	44.868	49.916	Mouse 4							119.784	4.52857
							112.926	91.408	116.428	91.909	112.425	114.927	126.641	131.44	122.934	103.418	130.44	58.382	74.395	77.897	82.901	97.413	90.908	60.383	92.409	53.378	65.888	Mouse 5
																																		Males (AMC)	64.435	1.52166
																																			16.432	1.69999
c	Z-Score Relative Abundance																																		7.989	1.35219
	Males					Females					Males				Females					Males					Females					Differential Abundance q-values					35.289	2.15954
	Baseline										AMC									Recovery										Baseline vs. Intervention (Bvs.T)	Intervention vs. Recovery (Tvs.R)	Baseline vs. Recovery (Bvs.R)
g__[Ruminococcus]	0.913416	0.83424	0.607705	0.833309	1.8726	0.341506	-0.126005	0.548513	-0.0194938	0.00912052	-1.22958	-1.22958	-1.15993	-1.22958	-1.22958	-1.22958	-1.22958	-1.22958	-1.22958	0.230284	0.563778	0.168963	0.108511	0.323796	0.181466	2.80849	-0.214972	0.381315	0.630038	0	0	-		Females (AMC)	51.935	2.42001
g__02d06	-0.568121	-0.532907	-0.568121	-0.568121	-0.541206	1.60694	0.956059	-0.0758397	0.00929327	0.0283667	-0.568121	-0.568121	-0.545579	-0.568121	-0.568121	-0.568121	-0.568121	-0.568121	-0.568121	-0.568121	-0.568121	-0.568121	-0.568121	-0.568121	2.58809	0.00376908	2.70803	2.23786	0.647062	0	0	-			45.878	2.59198
g__Adlercreutzia	2.26541	1.96715	0.553714	1.92954	0.0147916	1.93528	1.59214	1.47653	-0.606368	0.392791	-0.606368	-0.606368	-0.606368	-0.606368	-0.606368	-0.606368	-0.606368	-0.606368	-0.606368	-0.606368	-0.606368	-0.606368	-0.606368	-0.606368	-0.606368	-0.606368	-0.606368	-0.606368	-0.606368	0	-	0			61.021	2.75054
g__Allobaculum	-0.937258	0.0995018	-0.519022	0.10711	-0.642492	-0.257298	0.110013	0.0284589	0.407148	0.12288	-0.940933	-0.945029	-0.945029	-0.939237	-0.938915	-0.917477	-0.945029	-0.939346	-0.945029	0.781488	0.118066	0.973033	0.126978	0.622601	1.23638	1.08388	3.70095	0.654541	0.639072	9.02901e-08	5.49944e-09	0.00168006			82.221	2.08388
g__Anaerofilum	0.160706	0.434804	0.0442169	0.0618392	1.1253	1.36392	0.640393	0.630901	0.366426	0.251522	-0.831544	-0.831544	-0.831544	-0.831544	-0.831544	-0.831544	-0.831544	-0.831544	-0.831544	-0.831544	-0.831544	-0.831544	-0.831544	-0.831544	2.07932	0.0443879	-0.163401	2.41996	2.18132	0	0	-			82.901	2.67078
g__Anaeroplasma	0.75324	-0.278714	-0.108564	-0.278714	-0.278714	0.210568	5.16512	-0.278714	-0.147158	-0.278714	-0.278714	-0.278714	-0.278714	-0.278714	-0.162732	0.00640261	-0.278714	-0.278714	-0.278714	-0.278714	-0.278714	-0.278714	-0.278714	-0.278714	-0.278714	0.136108	-0.278714	-0.278714	-0.278714	0	-	0
g__Anaerostipes	0.407958	0.0642508	1.70871	2.03076	2.0815	1.88888	0.850649	0.0326187	1.12045	0.508019	-0.71481	-0.71481	-0.71481	-0.71481	-0.71481	-0.71481	-0.71481	-0.71481	-0.71481	-0.71481	-0.71481	-0.71481	-0.24519	-0.71481	-0.71481	-0.71481	-0.71481	1.70317	-0.71481	0	-	0
g__Anaerotruncus	3.18585	0.393026	0.326349	0.712776	2.38667	0.867742	0.66845	1.35209	1.27566	0.349663	-0.668315	-0.668315	-0.668315	-0.668315	-0.668315	-0.668315	-0.668315	-0.668315	-0.668315	-0.668315	-0.668315	-0.668315	-0.112932	-0.0439803	-0.668315	-0.668315	-0.668315	-0.668315	-0.668315	0	-	0		Males (Recovery)	10.244	2.91653
g__Bacteroides	-0.946488	-0.961831	-0.806578	-0.966536	-0.826546	-1.08668	-1.01053	-1.06318	-0.893858	-1.00633	-0.608342	1.67574	-0.568953	0.705265	1.45581	0.696309	1.74642	0.750139	1.15788	1.54456	1.14024	1.14326	1.10994	0.484583	-0.624796	-0.749589	-0.318811	-0.65912	-0.511988	6.11437e-11	-	1.63364e-05			33.816	3.17173
g__Blautia	0.943685	1.92687	0.591593	0.147019	1.08371	1.29533	1.46081	2.95165	0.417995	0.790093	-0.774632	-0.774632	-0.774632	-0.774632	-0.774632	-0.774632	-0.774632	-0.774632	-0.774632	-0.774632	-0.774632	-0.248751	-0.774632	-0.774632	0.628015	-0.774632	-0.219842	-0.774632	-0.148691	0	0	7.02841e-05			54.736	3.10934
g__Butyricicoccus	2.47293	0.85874	2.12558	1.36898	0.751614	0.135274	1.93934	0.251169	0.435129	1.4848	-0.705616	-0.705616	-0.705616	-0.705616	-0.705616	-0.705616	-0.705616	-0.705616	-0.705616	-0.705616	-0.612172	-0.705616	-0.705616	-0.705616	0.591284	-0.705616	-0.705616	-0.705616	-0.512816	0	0	0.00441852			76.245	3.20216
g__Candidatus Arthromitus	1.93499	1.02379	0.618635	2.84307	0.672177	-0.0169256	2.24774	1.51869	0.355017	0.648184	-0.62344	-0.62344	-0.62344	-0.62344	-0.62344	-0.62344	-0.62344	-0.62344	-0.62344	-0.62344	-0.62344	-0.62344	-0.62344	-0.62344	-0.62344	-0.62344	-0.62344	-0.62344	-0.62344	0	-	0			49.743	2.8698
g__cc_115	2.76432	-0.572219	1.25191	0.668337	2.8463	0.787711	-0.176814	0.354092	1.62168	1.19283	-0.572219	-0.572219	-0.572219	-0.572219	-0.572219	-0.572219	-0.572219	-0.572219	-0.572219	-0.572219	-0.572219	-0.572219	-0.572219	-0.572219	-0.572219	-0.572219	-0.572219	-0.438211	-0.572219	0	-	0
g__Coprobacillus	-0.41181	-0.353444	1.40921	-0.33896	-0.41181	-0.41181	-0.077449	-0.289419	-0.301381	-0.0769412	-0.41181	-0.41181	-0.41181	-0.41181	-0.41181	-0.41181	-0.41181	-0.41181	-0.41181	-0.41181	4.60858	0.702504	1.48506	-0.41181	-0.212732	0.0234457	-0.193879	-0.293769	-0.32549	0	0	-		Females (Recovery)	30.062	3.80521
g__Coprococcus	1.55206	-0.753988	0.248015	0.185127	2.67302	1.47906	2.02669	1.57151	-0.453784	0.58847	-0.753988	-0.753988	-0.753988	-0.753988	-0.753988	-0.753988	-0.753988	-0.753988	-0.753988	-0.753988	-0.494722	-0.753988	-0.619113	-0.396046	1.02965	0.676103	0.258918	-0.753988	-0.523109	0	0	0.00785862			26.024	3.60364
g__Dehalobacterium	0.058653	0.810064	-0.267166	0.356125	1.17353	0.0691342	0.354161	-0.118282	-0.308554	-0.338333	-1.14738	-1.14738	-1.14738	-1.14738	-1.14738	-1.14738	-1.14738	-1.14738	-1.14738	1.58167	1.95462	0.0926946	2.14438	-0.439943	-0.167767	1.18155	0.21132	1.07226	0.906305	0	0	-			32.754	3.57312
g__Dorea	0.410919	-0.523423	0.26086	0.109962	0.57892	0.353629	0.0375908	-0.523423	0.967275	0.198976	-0.523423	-0.523423	-0.523423	-0.523423	-0.523423	-0.523423	-0.523423	-0.523423	-0.523423	-0.523423	-0.523423	-0.523423	-0.523423	-0.523423	4.63882	0.0608188	-0.523423	0.243601	1.03683	0	0	-			49.916	3.52129
g__Enterococcus	-0.364352	-0.383326	-0.380448	-0.396203	-0.396203	-0.396203	-0.383908	-0.396203	-0.396203	-0.396203	-0.396203	-0.370521	-0.383014	-0.0932344	3.77422	1.26702	2.39064	-0.396203	1.95524	-0.523423	-0.367487	-0.396203	-0.396203	-0.396203	-0.396203	-0.357793	-0.396203	-0.396203	-0.396203	0.0168268	0.0300128	-			65.888	3.6928
g__Escherichia	-0.407516	-0.427107	-0.429178	-0.425923	-0.418584	-0.435316	-0.433356	-0.433722	-0.432943	-0.434194	-0.367015	-0.427129	-0.359818	4.183	1.97278	0.965388	0.0985112	1.12909	1.19234	-0.523423	-0.42747	-0.41278	-0.427705	-0.430866	-0.382167	-0.432708	-0.394446	-0.426738	-0.423344	0.00567777	0.00960344	-
g__Faecalibacterium	-0.653964	-0.653964	-0.653964	-0.653964	-0.653964	3.02674	0.756153	2.44304	0.0446093	1.46442	-0.653964	-0.653964	-0.653964	-0.653964	-0.653964	0.481537	-0.653964	0.491096	-0.653964	-0.523423	-0.653964	-0.653964	-0.653964	-0.653964	1.0252	0.539193	-0.653964	0.242115	1.25725	0	0	-
g__Lachnospira	2.76343	2.13576	0.025515	2.79358	-0.515045	0.52124	0.539519	1.64666	-0.515045	0.39024	-0.515045	-0.515045	-0.515045	-0.515045	-0.515045	-0.515045	-0.515045	-0.515045	-0.515045	-0.523423	-0.515045	-0.515045	-0.515045	-0.515045	-0.515045	-0.515045	-0.515045	-0.515045	-0.515045	0	-	0
g__Lactobacillus	0.0745711	-0.269322	0.300718	-0.213425	-0.288336	2.39554	1.85342	1.4856	2.11845	2.5797	-0.690371	-0.689672	-0.688935	-0.685778	-0.633879	-0.683347	-0.660149	-0.68499	-0.675499	-0.523423	-0.596019	-0.475275	-0.594629	-0.565775	-0.2306	-0.414312	0.0884349	-0.236507	-0.252587	6.27997e-06	0.000485059	0.000424334
g__Moryella	0.126697	0.384103	0.00103228	0.456844	0.731207	0.853165	1.01818	0.787112	-0.344437	-0.212428	-0.9249	-0.9249	-0.9249	-0.9249	-0.9249	-0.9249	-0.9249	-0.9249	-0.9249	-0.523423	1.20825	-0.703814	-0.9249	-0.355257	0.955798	2.45358	-0.299622	-0.210314	2.77495	0	0	-
g__Mucispirillum	1.34559	-0.261683	1.51738	-0.203983	4.09023	-0.106251	0.0272931	1.94291	-0.0972197	0.479411	-0.472942	-0.457142	-0.472942	-0.472942	-0.458847	-0.449842	-0.451807	-0.452351	-0.394477	-0.523423	-0.464866	-0.472942	-0.472942	-0.472942	-0.458531	-0.451937	-0.472942	-0.45927	-0.451072	0.00580913	-	0.00522183
g__Oribacterium	0.514538	0.320917	-0.51696	-0.280811	2.74707	3.98425	-0.51696	-0.51696	-0.355024	-0.51696	-0.51696	-0.51696	-0.51696	-0.51696	-0.51696	-0.51696	-0.51696	-0.51696	-0.51696	-0.523423	-0.0175439	-0.264008	-0.145021	-0.0920404	0.133492	1.08656	-0.323529	-0.0978763	-0.243809	0	0	-
g__Oscillospira	0.807176	0.233094	0.196079	0.781617	1.4158	0.410286	0.00988689	0.774824	-0.524119	-0.213753	-1.18661	-1.18661	-1.18568	-0.949955	-1.18102	-1.17384	-1.18661	-1.18121	-1.17045	-0.523423	0.945155	-0.278325	0.78615	-0.144788	0.450625	2.26413	-0.330411	2.20913	0.732826	1.12514e-18	2.34356e-09	-
g__Prevotella	1.97597	1.11929	2.90778	0.893207	0.925531	0.227941	0.912626	0.83358	1.19904	1.55682	-0.658191	-0.653946	-0.660022	-0.66062	-0.662785	-0.662785	-0.660729	-0.660053	-0.662785	-0.523423	-0.660821	-0.6599	-0.661883	-0.662785	-0.661033	-0.659975	-0.659428	-0.662785	-0.660885	1.35833e-17	-	2.09783e-17
g__Proteus	-0.437514	-0.436437	-0.437514	-0.437514	-0.437514	-0.434989	-0.431348	-0.437514	-0.430895	-0.433985	0.978314	4.12007	0.404589	-0.378549	-0.050169	2.17452	0.292548	1.44176	-0.280463	-0.523423	-0.437514	-0.435096	-0.43515	-0.437514	-0.434148	-0.435641	-0.433495	-0.437514	-0.435922	0.00436456	0.00787845	-
g__rc4-4	0.395857	1.13074	0.762573	0.00342557	0.992219	2.25648	1.55572	0.921069	2.10314	2.26676	-0.651999	-0.651999	-0.651999	-0.651999	-0.651999	-0.651999	-0.651999	-0.651999	-0.651999	-0.523423	-0.651999	-0.651999	-0.651999	-0.651999	-0.651999	-0.651999	-0.651999	-0.651999	-0.651999	0	-	0
g__Roseburia	-0.265542	-0.308396	-0.392062	-0.412421	-0.291101	-0.327555	-0.388881	-0.340003	-0.37859	-0.348121	-0.426455	-0.426455	-0.426455	-0.426455	-0.426455	-0.426455	-0.426455	-0.426455	-0.426455	-0.523423	-0.426455	-0.426455	-0.426455	-0.426455	1.098	3.81071	0.171801	2.00443	2.3381	0	0	0.0275011
g__Ruminococcus	0.607826	1.0954	0.168663	1.29381	1.65587	1.85807	2.41517	1.30716	0.610012	1.45786	-0.849137	-0.849137	-0.849137	-0.849137	-0.849137	-0.849137	-0.849137	-0.849137	-0.84067	-0.523423	-0.310306	-0.701	-0.738882	-0.620774	-0.160967	-0.0484551	-0.743881	-0.307853	-0.378742	0	0	6.7462e-15
g__Shuttleworthia	-0.412833	-0.373371	-0.15115	-0.571641	-0.430201	-0.43729	-0.285579	-0.33142	-0.492447	-0.416355	-0.571641	-0.571641	-0.537795	0.184974	3.3327	1.30731	1.85271	-0.571641	2.92338	-0.523423	-0.361092	-0.27475	-0.385876	-0.421162	-0.376273	-0.398593	-0.193256	-0.445106	-0.385928	0.0221283	0.0422473	-
g__Staphylococcus	-0.496734	3.08342	-0.0728201	-0.496734	0.0328915	-0.496734	-0.496734	-0.496734	-0.496734	-0.496734	-0.496734	-0.496734	-0.496734	-0.496734	1.71861	-0.496734	-0.496734	-0.496734	-0.496734	-0.523423	-0.496734	-0.496734	-0.496734	2.32063	0.028489	-0.324486	0.58132	-0.356593	-0.496734	0	0	-
g__Sutterella	-1.15988	-0.769713	-0.966681	-0.81007	-1.00306	-0.729675	-0.591158	-0.571687	-0.415377	-0.601446	-1.25944	-1.25944	-1.25944	0.238894	0.551494	-0.322622	0.854673	-1.25647	1.5526	-0.523423	1.61938	1.34485	1.81847	1.64274	0.925801	0.319235	0.81337	0.759433	0.237072	-	0.00960344	6.51357e-16
g__Tepidibacter	0.539186	3.00449	-0.53195	1.35977	2.94332	1.24556	-0.53195	0.880582	0.901827	0.296214	-0.53195	-0.53195	-0.53195	-0.53195	-0.53195	-0.53195	-0.53195	-0.53195	-0.53195	-0.523423	-0.53195	-0.53195	-0.53195	-0.53195	-0.53195	-0.53195	-0.53195	-0.53195	-0.53195	0	-	0
k__Bacteria_p__Actinobacteria_c__Coriobacteriia_o__Coriobacteriales_f__Coriobacteriaceae_g__	-0.526746	0.579425	0.826695	2.2346	2.85515	-0.526746	1.93762	-0.526746	1.56614	1.58878	-0.526746	-0.526746	-0.526746	-0.526746	-0.526746	-0.526746	-0.526746	-0.526746	-0.526746	-0.523423	-0.526746	-0.526746	-0.526746	-0.526746	-0.526746	-0.526746	-0.526746	-0.526746	-0.526746	0	-	0
k__Bacteria_p__Bacteroidetes_c__Bacteroidia_o__Bacteroidales_f__Prevotellaceae_g__	2.53393	1.0274	1.75048	1.19828	1.27154	0.44996	1.19918	0.957476	0.773404	1.8338	-0.684317	-0.684317	-0.684317	-0.684317	-0.684317	-0.684317	-0.684317	-0.680067	-0.684317	-0.523423	-0.684317	-0.684317	-0.684317	-0.684317	-0.684317	-0.684317	-0.684317	-0.681989	-0.684317	0	-	0
k__Bacteria_p__Bacteroidetes_c__Bacteroidia_o__Bacteroidales_f__Rikenellaceae_g__	-0.544722	-0.666705	-0.612837	-0.537207	-0.703403	-0.687045	-0.547724	-0.612694	-0.509823	-0.525303	3.36827	-0.0313294	3.39361	-0.1897	-0.501804	0.660727	0.0309626	1.01636	-0.130501	-0.523423	-0.256262	-0.264337	-0.23833	-0.259255	0.172286	-0.61834	0.178411	0.00288652	-0.17803	0.00205648	-	2.13637e-08
k__Bacteria_p__Bacteroidetes_c__Bacteroidia_o__Bacteroidales_f__S24-7_g__	0.532901	1.89482	1.48126	1.50322	0.889629	1.16617	0.749561	0.926252	1.55499	0.744751	-1.10619	-1.10623	-1.10695	-1.10699	-1.107	-1.107	-1.10681	-1.10474	-1.10545	-0.523423	-0.760179	-0.392273	-0.682115	0.697228	-0.0402426	0.00894457	0.690542	0.0798614	-0.12471	1.17062e-81	3.69854e-08	2.13637e-08
k__Bacteria_p__Firmicutes_c__Clostridia_o__Clostridiales_f__[Mogibacteriaceae]_g__	0.0444101	0.179447	0.024521	-0.199531	0.0408488	0.177083	-0.0715588	-0.207077	-0.12096	-0.0733752	-0.577393	-0.577393	-0.577393	-0.547493	4.96153	-0.577393	-0.577393	-0.577393	-0.577393	-0.523423	-0.233808	0.0282123	-0.294859	-0.146585	0.675703	-0.276377	0.826753	-0.321007	-0.192625	0	0	-
k__Bacteria_p__Firmicutes_c__Clostridia_o__Clostridiales_f___g__	2.37973	1.09234	1.92813	1.16078	2.53707	0.777543	0.618292	0.239265	0.385909	1.12702	-0.73806	-0.73806	-0.73806	-0.73806	-0.736624	-0.736295	-0.73806	-0.73806	-0.735776	-0.523423	-0.434429	-0.452824	-0.557319	-0.595239	-0.608849	-0.569415	-0.654478	-0.685823	-0.325507	1.73064e-15	0.00132685	1.25933e-12
k__Bacteria_p__Firmicutes_c__Clostridia_o__Clostridiales_f__Christensenellaceae_g__	-0.0483739	-0.254822	-0.273278	-0.361496	-0.467898	-0.0424897	0.0895088	-0.557605	-0.439273	0.105034	-0.861798	-0.861798	-0.844203	-0.861798	-0.861798	-0.861798	-0.861798	-0.861798	-0.861798	-0.523423	3.01288	0.913107	-0.791382	1.72714	1.84654	0.527451	1.84289	0.0646709	0.848883	0	0	0.00249121
k__Bacteria_p__Firmicutes_c__Clostridia_o__Clostridiales_f__Clostridiaceae_g__Clostridium	0.837717	-0.601059	0.875024	0.904726	2.33809	1.0791	2.92651	1.19088	0.183561	1.68556	-0.601059	-0.601059	-0.601059	-0.601059	-0.601059	-0.601059	-0.601059	-0.601059	-0.601059	-0.523423	-0.601059	-0.601059	-0.601059	-0.601059	-0.601059	-0.601059	-0.601059	-0.601059	-0.601059	0	-	0
k__Bacteria_p__Firmicutes_c__Clostridia_o__Clostridiales_f__Lachnospiraceae_g__	1.99022	2.09081	-0.0957514	2.02864	1.45425	0.4341	-0.562357	-0.197117	0.161734	-0.123201	-0.703933	-0.712251	-0.716433	-0.716433	-0.716433	-0.716433	-0.716433	-0.716433	-0.716433	-0.523423	-0.598089	-0.710153	-0.704504	-0.626785	1.77409	-0.281535	-0.00650193	-0.716433	1.81078	0	0	-
k__Bacteria_p__Firmicutes_c__Clostridia_o__Clostridiales_f__Lachnospiraceae_g__Clostridium	2.23783	-0.156715	-0.455627	-0.455627	1.08652	-0.455627	2.11295	2.46949	-0.455627	2.72935	-0.455627	-0.455627	-0.455627	-0.455627	-0.455627	-0.455627	-0.455627	-0.455627	-0.455627	-0.523423	-0.455627	-0.455627	-0.455627	-0.455627	-0.455627	-0.455627	-0.455627	-0.455627	-0.455627	0	-	0
k__Bacteria_p__Firmicutes_c__Clostridia_o__Clostridiales_f__Peptococcaceae_g__	2.43503	1.13184	1.13375	0.96821	2.87064	0.68188	0.743721	0.485208	0.273346	1.47274	-0.641913	-0.641913	-0.641913	-0.641913	-0.641913	-0.641913	-0.641913	-0.641913	-0.641913	-0.523423	-0.641913	-0.641913	-0.641913	-0.641913	-0.641913	-0.641913	-0.641913	-0.641913	-0.641913	0	-	0
k__Bacteria_p__Firmicutes_c__Clostridia_o__Clostridiales_f__Ruminococcaceae_g__	4.72498	0.114621	0.864713	0.0275914	0.388647	-0.403732	0.256155	-0.403732	1.23081	0.870841	-0.403732	-0.403732	-0.403732	-0.403732	-0.403732	-0.403732	-0.403732	-0.403732	-0.403732	-0.523423	-0.403732	-0.403732	-0.403732	-0.403732	-0.403732	-0.403732	-0.403732	-0.403732	-0.403732	0	-	0
k__Bacteria_p__Firmicutes_c__Clostridia_o__Clostridiales_f__Ruminococcaceae_g__Clostridium	-0.0962941	-0.216493	-0.51918	0.534985	0.499198	1.24962	0.756749	1.80936	-0.34335	0.103747	-0.770015	-0.770015	-0.770015	-0.770015	-0.770015	-0.770015	-0.770015	-0.770015	-0.770015	-0.523423	-0.770015	-0.770015	-0.770015	-0.770015	1.19956	1.9411	-0.329866	2.41424	1.77683	0	0	-
k__Bacteria_p__Firmicutes_c__Erysipelotrichi_o__Erysipelotrichales_f__Erysipelotrichaceae_g__	0.0615038	-0.274785	-0.196182	-0.218605	-0.216773	-0.287158	-0.253264	-0.108698	0.399501	-0.117158	-0.394722	-0.394722	-0.394722	-0.394722	5.01861	-0.394722	-0.394722	-0.394722	-0.394722	-0.523423	-0.394722	-0.394722	-0.394722	-0.394722	0.0665053	-0.236884	0.52728	0.0162111	0.951277	0	0	-
k__Bacteria_p__Firmicutes_c__Erysipelotrichi_o__Erysipelotrichales_f__Erysipelotrichaceae_g__Clostridium	-0.402401	-0.690438	-0.277576	-0.368362	-0.0854202	-0.519545	-0.402179	-0.439136	-0.269352	-0.353844	-0.706368	-0.706368	-0.706368	-0.706368	-0.706368	-0.641048	-0.547003	-0.706368	-0.706368	-0.523423	1.21192	1.97711	1.02866	3.54239	0.0180863	-0.48462	1.9256	0.157042	0.330233	0	0	0.00918423
k__Bacteria_p__Proteobacteria_c__Alphaproteobacteria_o__RF32_f___g__	-0.519452	0.928482	-0.310648	-0.156864	-0.390904	0.0437806	0.86428	0.9414	0.0982479	4.11783	-0.64692	-0.64692	-0.64315	-0.64692	-0.621338	-0.64692	-0.64692	-0.642571	-0.64692	-0.523423	-0.64692	-0.64692	-0.64692	-0.64692	-0.0791598	0.698714	0.835125	0.77742	1.17493	0.0103921	0.0133103	-
k__Bacteria_p__Tenericutes_c__Mollicutes_o__RF39_f___g__	1.13126	1.05024	1.5473	1.27437	2.60002	0.76621	1.71179	0.859733	1.44875	0.691245	-0.68847	-0.68847	-0.68847	-0.68847	-0.68847	-0.68847	-0.68847	-0.68847	-0.68847	-0.523423	-0.68847	-0.68847	-0.68847	-0.68847	-0.68847	-0.68847	-0.68847	-0.68847	-0.68847	0	-	0
k__Bacteria_p__TM7_c__TM7-3_o__CW040_f__F16_g__	1.13706	0.729775	0.71301	1.34418	0.869297	2.60512	1.41831	0.978686	2.22654	0.832613	-0.676557	-0.676557	-0.676557	-0.676557	-0.676557	-0.676557	-0.676557	-0.676557	-0.676557	-0.523423	-0.676557	-0.676557	-0.676557	-0.676557	-0.676557	-0.676557	-0.676557	-0.676557	-0.676557	0	-	0

## Sheet: Fig 2.
b	Shannon Diversity						Fecal β-Defensin-3 concentration values over the days																												f
	Baseline	HFHSD	Recovery			d + e	1	2	3	4	5	6	7	8	9	10	11	12	13	14	15	16	17	18	19	20	21									Fecal β-Defensin-3	Shannon Diversity
Males	4.679	4.41606	4.56131	Mouse 1		Males	229.905	196.631	222.66	221.855	204.949	161.21	160.942	192.069	119.081	174.09	139.206	126.058	114.788	111.299	185.092	139.206	136.255	143.5	170.87	205.218	200.387	Mouse 1							Males (Baseline)	195.423	4.679
	4.28341	4.14513	4.5702	Mouse 2			113.446	200.924	157.453	171.675	186.971	157.99	179.725	123.106	118.276	140.28	140.011	142.963	112.909	130.888	151.55	132.23	140.816	149.94	135.986	132.23	192.606	Mouse 2								146.585	4.28341
	4.5252	4.28604	4.69545	Mouse 3			186.971	145.378	199.766	190.191	200.924	180.262	167.919	100.029	103.249	121.228	162.015	93.857	205.724	102.981	127.936	211.658	112.104	207.633	165.503	169.529	218.903	Mouse 3								177.445	4.5252
	4.63902	3.98909	4.48657	Mouse 4			203.608	139.743	138.401	152.355	163.357	171.994	156.38	182.945	132.23	115.324	115.861	100.029	112.909	124.984	85.27	151.282	173.554	114.519	146.451	214.609	189.922	Mouse 4								179.994	4.63902
	4.39963	4.47675	4.77035	Mouse 5			60.741	57.901	51.705	49.124	52.222	51.705	45.509	54.029	28.987	53.254	42.67	29.503	39.572	26.663	52.738	47.317	50.931	56.611	47.833	53.254	60.999	Mouse 5								53.125	4.39963
Females	4.82617	4.29097	4.09079	Mouse 1																															Females (Baseline)	236.081	4.82617
	4.5577	4.34854	4.43361	Mouse 2		Females	270.124	131.787	242.58	241.961	205.443	246.603	202.038	293.335	69.582	87.532	83.19	71.39	68.653	64.63	42.155	200.801	224.94	255.569	201.419	222.464	194.611	Mouse 1								203.895	4.5577
	4.6368	4.12892	3.82266	Mouse 3			220.298	245.365	186.565	196.468	193.373	181.613	187.493	213.799	60.607	73.296	88.24	47.205	86.294	98.054	90.007	190.588	94.031	110.742	104.553	109.814	214.418	Mouse 2								206.99	4.6368
	4.55735	4.27947	4.11568	Mouse 4			257.435	133.953	124.05	116.313	137.048	167.377	156.545	159.949	91.245	72.058	91.397	86.346	160.878	104.553	64.011	101.149	107.029	99.911	109.504	118.479	132.406	Mouse 3								164.282	4.55735
	4.44251	4.15641	3.73594	Mouse 5			136.739	125.907	191.207	160.568	216.584	207.609	191.826	183.16	95.887	76.7	45.311	102.129	80.414	88.15	65.249	99.601	93.102	100.839	77.319	99.911	143.238	Mouse 4								139.447	4.44251
							107.421	139.447	139.447	160.464	202.998	220.012	171.473	205.5	92.909	81.901	81.4	121.432	67.889	81.4	131.44	149.955	142.95	136.44	151.957	140.448	125.936	Mouse 5
																																			Males (HFHSD)	185.092	4.41606
																																				151.55	4.14513
c	Z-Score Relative Abundance																																			127.936	4.28604
	Males					Females					Males					Females					Males					Females					Differential Abundance q-values					85.27	3.98909
	Baseline										HFHSD										Recovery										Baseline vs. Intervention (Bvs.T)	Intervention vs. Recovery (Tvs.R)	Baseline vs. Recovery (Bvs.R)			52.738	4.47675
g__02d06	-0.704249	1.004	0.719351	-0.0612972	-0.164659	-0.367518	-0.0255691	-0.196329	-0.361534	-0.127388	1.04995	-0.0112422	-0.723891	-0.69806	0.643793	0.486246	-0.0503442	4.66659	-0.45861	0.284697	-0.668773	-0.232621	-0.673246	-0.529229	-0.701325	-0.194202	-0.614209	-0.225869	-0.406415	0.0126303	-	0.0990624	-
g__Anaerofilum	0.871228	-0.679334	-0.195117	0.147065	-0.840424	0.450671	-0.597604	-0.461903	-0.359436	-1.03189	2.33313	0.426723	1.05115	0.551895	1.98816	0.626508	2.06934	-0.272053	0.548743	-1.34003	-0.874289	-0.659294	1.11381	-0.899799	-0.509685	-1.13007	0.509913	-1.102	-0.395382	-0.000325219	0.0220245	0.0494802	-		Females (HFHSD)	42.155	4.29097
g__Anaeroplasma	-0.427469	-0.427469	0.834334	-0.291432	1.74495	-0.34815	-0.340687	-0.408021	-0.391588	-0.349669	-0.427469	-0.427469	-0.427469	-0.427469	1.42481	-0.427469	-0.427469	-0.427469	-0.427469	-0.427469	2.63478	-0.427469	-0.427469	-0.427469	3.61258	-0.427469	-0.427469	-0.427469	-0.427469	0.00157517	0	-	0			90.007	4.34854
g__Anaerostipes	1.72106	-0.0562199	0.737766	3.58524	-0.46681	-0.572574	0.575002	1.30508	-0.333197	0.386407	-0.614312	-0.614312	-0.614312	-0.614312	-0.614312	-0.614312	-0.614312	-0.614312	-0.614312	-0.614312	0.182063	0.117023	-0.324527	2.26983	-0.0576224	-0.572987	-0.543266	-0.614312	-0.614312	-0.00161635	0	0	-			64.011	4.12892
g__Anaerotruncus	-0.371895	-0.933212	-0.665274	-0.100837	0.227125	-0.551143	-0.784382	-0.783629	-0.539969	-0.973517	1.46102	2.08811	0.81324	0.59024	1.92395	0.0970682	1.03966	1.07605	2.1347	-0.290254	0.611754	-0.704006	-0.303871	-0.910361	0.657343	-1.35339	-0.982563	-0.223865	-1.02066	0.00226866	7.25879e-08	3.75141e-05	-			65.249	4.27947
g__Bacteroides	-0.759577	-0.267344	-0.800244	-0.33798	0.77791	-0.850768	-0.370036	-0.103562	-0.835198	0.185399	1.08013	0.59645	0.128228	-0.684058	1.7631	-0.277601	-0.165911	0.59638	2.59778	1.54876	-1.09029	-0.639868	-1.83118	-1.3234	-1.27417	0.525959	-0.456245	1.35231	-0.0935344	-0.112278	0.00703813	0.0487291	-			131.44	4.15641
g__Blautia	-0.318871	-0.412416	-0.514014	-0.73113	-0.743673	-0.584401	-1.15557	-0.746226	-0.608077	-1.39905	1.7387	0.926066	3.32426	0.243312	-0.369199	0.0360675	-0.0318227	1.72494	0.0775898	-1.01725	-0.110325	-0.549923	1.09889	-0.378135	1.1283	-0.354418	0.760265	-0.821951	0.300385	0.000477495	0.00245652	-	0.0028754
g__Candidatus Arthromitus	0.291705	1.27423	2.05534	-0.155069	2.29698	-0.0711392	0.247317	-0.48004	-0.0964716	1.22635	-0.796005	-0.796005	-0.796005	-0.7009	-0.796005	-0.796005	-0.796005	-0.796005	-0.796005	-0.796005	1.65174	1.91875	-0.172905	1.37524	-0.352514	-0.623758	-0.132799	-0.796005	-0.796005	-0.00284157	0	0	-
g__Coprobacillus	-0.530529	-0.530529	0.0444226	-0.189604	-0.457352	-0.530529	0.475338	0.474725	-0.193318	1.29736	-0.530529	-0.530529	-0.530529	-0.530529	-0.530529	-0.530529	-0.530529	-0.530529	-0.530529	-0.530529	-0.415413	-0.530529	-0.530529	-0.406174	-0.530529	-0.0600156	3.84117	2.6334	0.673217	-0.00024409	0	0	-		Males (Recovery)	200.387	4.56131
g__Dehalobacterium	-0.670867	-0.846467	0.0227434	-0.351969	-0.938761	0.295595	-0.572068	0.00938149	0.136629	-1.0981	1.77031	1.44714	1.02123	1.43141	1.20591	0.09222	0.202155	1.6252	-1.38361	1.18556	0.0974918	-0.455571	-0.238838	-1.44581	1.64785	-1.3478	0.0658102	-1.23918	-0.296718	0.000800194	0.000383305	0.00350165	-			192.606	4.5702
g__Enterococcus	-0.320641	-0.320641	-0.320641	0.562447	-0.320641	-0.320641	-0.320641	-0.320641	-0.320641	-0.320641	0.0702839	-0.320641	0.673335	5.15141	0.412537	-0.320641	-0.320641	-0.320641	-0.320641	-0.320641	-0.320641	-0.320641	-0.320641	0.366531	-0.320641	0.138185	-0.320641	-0.320641	-0.320641	0.000323494	0	0	-			218.903	4.69545
g__Faecalibacterium	-0.377471	-0.377471	-0.377471	-0.377471	-0.377471	-0.377471	0.811861	1.62155	-0.377471	0.51106	-0.377471	-0.377471	-0.377471	-0.377471	-0.377471	-0.377471	2.29399	-0.377471	-0.377471	-0.377471	-0.377471	-0.377471	-0.377471	-0.377471	-0.377471	-0.377471	-0.377471	4.19831	-0.377471	5.20634e-05	0	-	0			189.922	4.48657
g__Lachnospira	-0.142337	0.110942	-0.503427	-0.359132	-0.503427	-0.187927	-0.0892063	-0.503427	0.115035	-0.503427	-0.503427	-0.503427	-0.503427	-0.503427	-0.503427	-0.503427	-0.503427	-0.503427	-0.503427	-0.503427	1.64034	4.43399	-0.0340318	0.198336	1.29176	-0.503427	0.503534	-0.503427	-0.503427	-0.00103537	0	0	-			60.999	4.77035
g__Lactobacillus	-0.543061	-0.45569	0.0451123	-0.418546	-0.315459	-0.201703	0.736885	0.96986	1.73658	0.00518267	-0.803569	-0.830828	-0.898378	-0.875271	-0.885467	-0.642459	-0.846026	-0.378263	-0.760594	-0.529433	-0.755775	-0.442131	-0.783666	-0.0690121	-0.877043	1.59009	1.59662	2.66837	1.7193	-0.118532	0.000391609	0.00383393	-
g__Lactococcus	-0.61812	-0.61812	-0.61812	-0.61812	-0.61812	-0.61812	-0.61812	-0.61812	-0.61812	-0.61812	1.66901	2.40106	1.5535	2.65941	0.53437	0.221457	0.642645	1.54622	0.0478256	1.0869	-0.61812	-0.61812	-0.61812	-0.61812	-0.61812	-0.61812	-0.61812	-0.61812	-0.61812	0.100541	0	0	-		Females (Recovery)	194.611	4.09079
g__Mucispirillum	-0.403523	-0.602306	-0.596159	-0.255205	-0.559493	0.536021	-0.583685	-0.13442	-0.420271	-0.555191	0.0626053	-0.582058	1.26561	1.07868	-0.384535	3.29096	3.10748	0.986816	-0.564994	-0.61571	-0.434635	-0.602535	-0.0993865	-0.605568	-0.0376145	-0.527497	-0.0468438	-0.569129	-0.53866	0.0348948	0.0326551	0.0367589	-			214.418	4.43361
g__Oribacterium	-0.685079	-0.685079	-0.632855	-0.575958	-0.685079	1.89859	-0.685079	-0.590213	-0.685079	-0.685079	-0.315174	0.631187	-0.376838	1.15001	0.529403	2.59244	1.3535	1.40354	0.736453	0.173104	-0.685079	-0.625565	-0.685079	-0.685079	-0.685079	-0.685079	2.23949	-0.685079	-0.685079	0.00906722	0.00348443	0	0			132.406	3.82266
g__Oscillospira	-0.0135567	-0.954273	-0.710253	-0.572588	-0.805459	-0.0389107	-0.952775	-0.591627	-0.30115	-1.07769	0.951087	1.3516	2.96471	1.11371	0.933889	1.22794	1.36423	1.09037	0.613786	-0.138103	-0.128232	-0.527523	0.400713	-0.844496	0.538816	-1.06724	-0.583599	-1.17928	-0.873408	4.09759	3.54976e-11	1.10561e-07	-			143.238	4.11568
g__Parabacteroides	-0.242845	-0.357783	-0.349901	-0.0428696	-0.226019	-0.419449	-0.324022	-0.571961	-0.482333	-0.540501	-0.0930392	-0.0518324	-0.0993723	0.680198	0.069821	-0.176374	1.85106	0.601141	3.02749	3.42539	-0.520435	-0.474119	-0.403155	-0.622047	-0.494304	-0.578125	-0.629595	-0.623171	-0.628584	0.0530281	0.00542739	0.00174258	0.0028754			125.936	3.73594
g__Prevotella	1.40449	1.92708	0.6823	1.59987	2.30101	-0.0975858	0.108425	0.0790272	0.0217688	1.13938	-1.13456	-1.13887	-1.13049	-1.13588	-1.12476	-1.14272	-1.13247	-1.14291	-1.14157	-1.12953	0.647295	0.26667	0.0567621	0.878657	-0.185106	0.616877	0.056974	-0.175471	-0.16358	0.00695357	5.15993e-14	6.89759e-31	-
g__rc4-4	-0.860222	-0.623097	-0.325768	-0.735874	-0.703388	-0.471001	-0.271538	-0.401855	-0.580736	-0.384946	0.0309293	0.56416	-0.245453	-0.428157	0.406862	0.288622	2.5707	2.6457	2.44289	1.79035	-0.765318	-0.4145	-0.857782	-0.464878	-0.844972	0.271594	-0.3838	-0.55674	-0.357009	0.00497301	0.000219313	0.000817022	-
g__Shuttleworthia	0.304004	1.55244	1.41098	0.642444	1.41386	0.147912	-0.282286	-0.634336	-0.504729	1.1426	-0.932302	-0.932302	-0.932302	-0.932302	-0.932302	-0.932302	-0.932302	-0.932302	-0.932302	-0.932302	-0.932302	-0.322753	-0.932302	2.62671	0.51755	0.391241	0.134316	1.59696	0.691756	0.000378944	0	0	-
g__Staphylococcus	-0.490805	2.00097	-0.490805	-0.307919	-0.490805	-0.490805	-0.490805	-0.490805	-0.490805	-0.490805	2.88251	2.99223	-0.0496979	0.45357	-0.490805	-0.490805	-0.490805	-0.490805	-0.490805	-0.490805	-0.490805	1.75563	-0.490805	0.0428638	0.536749	-0.490805	-0.490805	-0.490805	-0.490805	0.000204094	0	-	0
g__Streptococcus	-0.611426	-0.720185	-0.214132	0.0491616	0.467042	-1.12952	-0.315424	-0.593484	-1.32823	-1.04815	2.70648	1.2142	0.333689	0.0121859	-0.172552	0.572488	1.82625	0.418735	-0.0506724	1.577	-0.667959	-0.357702	-0.968044	1.33981	-1.63025	0.104977	0.447353	0.711693	-1.40719	-2.51602e-05	0.00527564	-	-
g__Sutterella	-0.427224	0.0850047	0.939409	0.381824	0.0751436	0.602055	2.90935	2.92909	0.851135	1.52243	-0.927653	-0.837869	-0.754851	-0.828124	-0.842005	-0.794898	-0.945819	-0.761315	-0.928057	-0.564345	-0.719627	0.16428	-0.616327	0.166474	-0.564591	0.154214	-0.248083	-0.0236633	-0.27881	-0.00198884	6.00896e-06	0.000476318	0.0342933
g__Tepidibacter	-0.739695	-0.739695	-0.739695	-0.309505	-0.739695	-0.53067	-0.739695	-0.432189	-0.550583	-0.739695	1.79945	2.22876	0.759044	1.35829	1.16517	1.83244	0.739711	0.888711	2.05296	-0.0702815	0.164123	-0.739695	-0.739695	-0.739695	-0.739695	-0.739695	-0.739695	-0.739695	-0.739695	0.000172714	0.0097813	0	0
k__Bacteria_p__Actinobacteria_c__Coriobacteriia_o__Coriobacteriales_f__Coriobacteriaceae_g__	-0.571118	-0.571118	1.93109	0.912601	0.44798	1.1591	2.07909	0.277348	-0.179771	0.560268	-0.571118	-0.571118	-0.571118	-0.571118	-0.571118	-0.571118	-0.571118	-0.571118	-0.571118	-0.571118	0.764849	-0.571118	-0.571118	3.46981	-0.571118	-0.571118	-0.571118	-0.571118	-0.571118	0.000108096	0	-	0
k__Bacteria_p__Bacteroidetes_c__Bacteroidia_o__Bacteroidales_f__Prevotellaceae_g__	0.315106	2.52134	1.54848	0.684104	2.15034	0.612859	0.354299	-0.143971	0.151639	0.511977	-0.795348	-0.799016	-0.799016	-0.793311	-0.799016	-0.799016	-0.799016	-0.799016	-0.799016	-0.799016	-0.718443	0.593835	0.496541	1.87988	1.01789	-0.799016	-0.799016	-0.799016	-0.799016	-0.035084	0	0	-
k__Bacteria_p__Bacteroidetes_c__Bacteroidia_o__Bacteroidales_f__S24-7_g__	0.0704667	0.859436	0.891434	0.435245	0.471319	0.0119777	0.883958	0.559211	-0.0423248	1.20589	-1.2866	-1.54973	-1.50398	-1.42788	-1.24994	-1.48346	-0.940998	-1.45993	-0.655074	-0.870692	0.814263	1.32428	0.062935	0.716366	-0.652289	0.922785	0.143433	1.01115	1.07708	5.69358	1.37818e-28	4.79239e-18	-
k__Bacteria_p__Cyanobacteria_c__4C0d-2_o__YS2_f___g__	-0.190315	0.0748963	2.43789	0.399871	0.873348	-0.0112991	1.9159	-0.746898	0.0223661	0.152181	-0.33788	-0.679099	1.86569	-0.374804	1.0132	-0.972592	0.244955	-0.889387	0.487245	2.10693	0.0457097	-0.304368	-0.272941	-0.686656	-1.09305	-1.05541	-1.10288	-1.06673	-0.685583	0.00362042	-	0.0414207	0.024991
k__Bacteria_p__Firmicutes_c__Clostridia_o__Clostridiales_f__Clostridiaceae_g__Clostridium	-0.611938	0.145626	0.245383	1.67568	-0.611938	1.24061	2.14458	0.932438	-0.611938	0.599443	-0.611938	-0.611938	-0.611938	-0.611938	-0.611938	-0.611938	-0.611938	-0.611938	-0.611938	-0.611938	-0.611938	-0.611938	2.97111	-0.611938	-0.611938	1.78173	-0.611938	-0.611938	0.502156	0.000235559	0	0	-
k__Bacteria_p__Firmicutes_c__Clostridia_o__Clostridiales_f__Lachnospiraceae_g__Clostridium	0.855041	-0.465298	-0.465298	-0.465298	0.893689	-0.465298	0.0395732	2.64618	3.70965	-0.088117	-0.465298	-0.465298	-0.465298	-0.465298	-0.465298	-0.465298	-0.465298	-0.465298	-0.465298	-0.465298	-0.465298	1.61784	-0.465298	-0.465298	-0.465298	0.562706	-0.465298	-0.465298	-0.465298	-0.000108288	0	-	0
k__Bacteria_p__Firmicutes_c__Clostridia_o__Clostridiales_f__Ruminococcaceae_g__Clostridium	-0.231151	-0.860447	-1.15228	-0.695338	-0.825349	0.665521	-0.763619	-0.703166	0.241264	-0.934506	2.6966	1.46473	1.34276	1.73157	2.02494	0.332539	1.07386	-0.464345	-0.480226	-0.293108	-0.192262	-0.0831917	0.00384128	-0.633744	0.391182	-0.991528	0.0169324	-1.05882	-0.558854	0.00379446	0.000391609	0.00219896	-
k__Bacteria_p__Proteobacteria_c__Alphaproteobacteria_o__RF32_f___g__	0.801326	1.85173	0.680683	1.47317	0.714285	0.652999	1.54446	-0.385365	-0.388267	0.856026	-0.967847	-0.95397	-0.573915	-0.811407	-0.0832377	-0.961424	-0.965528	-0.882387	-0.641812	2.84357	-0.547859	0.613159	-0.780174	-0.0310148	-0.0891676	0.548122	-0.521431	-1.10069	-0.728258	-0.00366455	0.0167648	-	0.0028754
k__Bacteria_p__Tenericutes_c__Mollicutes_o__RF39_f___g__	-0.0728615	0.310532	-0.150804	-0.0155281	0.332018	0.107693	0.594107	0.171656	-0.18497	-0.0707359	-0.475326	0.176277	-0.211195	0.070577	-0.0231749	-0.696688	-0.623892	-0.722085	-0.737533	-0.562895	-0.18848	0.736188	-0.571217	4.98988	-0.311151	-0.239463	-0.0979273	-0.608992	-0.504332	0.0458477	0.00245652	-	-

## Sheet: Fig 3.
b	Shannon Diversity						Fecalβ-Defensin-3 concentration values over the days																												f
	Baseline	HSD	Recovery			d + e	1	2	3	4	5	6	7	8	9	10	11	12	13	14	15	16	17	18	19	20	21									Fecal β-Defensin-3	Shannon Diversity
Males	5.12406	5.24031	4.80838	Mouse 1		Males	272.431	157.482	253.559	162.972	256.647	166.06	167.432	244.822	257.626	410.37	349.292	383.949	356.498	411.399	326.571	248.412	273.46	177.383	218.902	173.609	192.481	Mouse 1							Males (Baseline)	219.931	5.12406
	5.09071	5.07393	4.91167	Mouse 2			193.51	174.295	208.265	144.443	259.735	196.256	300.568	244.165	347.233	439.879	355.469	323.557	164.058	392.184	317.05	181.501	250.47	208.265	235.716	214.098	209.981	Mouse 2								247.039	5.09071
	5.16552	5.19152	4.71151	Mouse 3			179.099	211.696	200.03	163.658	210.667	178.413	306.872	239.569	341.057	367.937	461.496	401.105	160.227	388.409	305.887	223.02	229.882	173.609	170.178	190.765	201.403	Mouse 3								242.986	5.16552
	4.96907	5.05567	4.99031	Mouse 4			174.981	207.236	136.894	158.168	232.627	186.305	187.04	170.296	344.145	417.575	489.976	269.686	329.048	277.653	279.294	174.638	234	305.715	232.971	243.951	219.245	Mouse 4								181.011	4.96907
	4.85678	5.1668	4.96344	Mouse 5			137.923	255.617	144.443	224.392	238.118	225.765	160.447	142.718	378.802	406.938	310.155	300.224	326.989	342.001	299.978	179.489	173.908	152.896	185.727	199.516	207.723	Mouse 5								149.185	4.85678
Females	5.29218	4.99511	4.432	Mouse 1																															Females (Baseline)	183.393	5.29218
	5.2165	5.17541	5.11013	Mouse 2		Females	150.754	134.561	166.694	156.32	160.116	150.501	216.031	170.953	243.356	282.067	250.188	247.404	178.818	244.874	269.416	189.212	169.224	161.128	217.802	143.923	147.971	Mouse 1								156.573	5.2165
	5.11577	5.27659	4.74709	Mouse 3			142.911	132.537	159.61	112.296	142.062	132.79	170.236	155.194	254.742	283.891	258.79	240.573	262.551	216.537	270.681	135.067	161.381	162.14	155.561	133.043	191.489	Mouse 2								171.121	5.11577
	4.74389	5.10349	4.65958	Mouse 4			193.007	126.212	138.61	150.754	131.525	133.296	149.236	169.968	304.332	224.38	243.862	260.308	273.056	276.501	297.351	145.188	153.284	146.959	135.32	178.332	138.61	Mouse 3								172.007	4.74389
	5.13543	5.30047	4.55418	Mouse 5			162.14	136.333	155.814	141.899	141.14	155.522	181.875	140.42	251.2	252.718	271.44	191.636	240.067	193.934	271.187	189.212	225.898	145.016	141.646	227.163	232.018	Mouse 4								158.135	5.13543
							146.959	136.333	145.188	172.513	146.658	154.296	169.311	137.598	276.501	256.513	235.007	258.79	286.368	220.527	313.187	203.127	168.465	211.335	211.335	187.368	139.875	Mouse 5
																																			Males (HSD)	326.571	5.24031
																																				317.05	5.07393
c	Z-Score Relative Abundance																																			305.887	5.19152
	Males					Females					Males					Females					Males					Females					Differential Abundance q-values					279.294	5.05567
	Baseline										HFHSD										Recovery										Baseline vs. Intervention (Bvs.T)	Intervention vs. Recovery (Tvs.R)	Baseline vs. Recovery (Bvs.R)			299.978	5.1668
g__[Ruminococcus]	-0.189375	-0.0482172	-0.0279449	0.272544	-0.747949	1.81597	1.27763	1.1089	-0.650192	-0.495694	0.754967	0.21779	0.935192	-0.928501	-0.00178127	1.28817	1.46448	0.874121	1.22238	1.37414	-1.34882	-1.04891	-1.48229	-0.967664	-1.07255	-1.3691	0.47429	-0.347566	-1.17095	0.0475129	-	5.89007e-08	0.00164491
g__02d06	0.420904	-0.486148	0.758265	-0.486148	0.135172	0.221029	0.228712	0.237841	2.74452	0.581437	-0.486148	-0.486148	-0.486148	-0.486148	-0.486148	-0.486148	-0.486148	-0.486148	-0.486148	-0.486148	-0.486148	-0.486148	-0.486148	-0.486148	-0.486148	-0.486148	-0.486148	-0.486148	0.351439	0.000971051	0	-	0		Females (HSD)	269.416	4.99511
g__Akkermansia	-1.16707	-1.09286	-1.13376	-1.08689	-0.947285	-0.666171	-0.74734	-0.0457543	0.602498	0.141195	0.910497	1.28242	0.5651	1.25679	0.632316	-0.154497	0.31278	-0.507279	0.0390801	-0.14132	1.90049	1.15887	2.10164	1.42322	0.65862	-1.12966	-1.15283	-1.15516	-1.03685	0.0182912	0.000460704	-	-			270.681	5.17541
g__Anaerostipes	1.11779	-0.863158	0.558639	2.87948	-0.862936	0.836562	0.764923	-0.625147	-0.549187	-0.62907	0.292304	-0.839246	1.99616	-0.693695	-0.696469	-0.226664	-0.074453	0.489976	1.49588	1.48584	-0.937643	-0.478607	-0.937643	-0.793111	-0.937643	-0.675248	-0.841479	0.463529	0.217957	-0.00223995	-	0.0399681	-			297.351	5.27659
g__Anaerotruncus	-0.0899445	-0.538814	-0.324176	-0.383692	-0.488034	0.126564	0.417862	-0.831173	-0.659106	-0.329739	1.18982	2.84668	0.83328	2.96936	1.19244	0.724722	-0.118413	-0.209633	0.622065	0.586464	-0.791362	-0.773341	-0.857892	-0.380823	-0.773611	-0.801074	-0.42183	-0.912198	-0.912198	0.0230061	0.000427371	5.8829e-07	0.00706008			271.187	5.10349
g__Bifidobacterium	-0.264588	-0.427198	-0.427198	-0.427198	-0.427198	0.682109	1.09465	0.97888	4.78535	0.768985	-0.427198	-0.427198	-0.427198	-0.427198	-0.427198	-0.427198	-0.427198	-0.427198	-0.427198	-0.427198	-0.427198	0.0918096	-0.0792349	0.111532	0.374464	-0.427198	-0.427198	-0.427198	-0.427198	0.000976453	0	0	-			313.187	5.30047
g__Blautia	1.75225	-0.200627	1.64874	1.91024	-0.60919	-0.0943432	-0.184507	0.264903	-1.1362	-0.295527	0.935317	1.37883	0.426718	-0.991968	0.268283	2.04722	-0.414882	0.549895	-0.55639	1.19641	-0.779163	-0.674747	-0.966001	-0.60337	-0.389718	-1.5181	-0.135415	-1.5181	-1.00241	0.000187802	-	0.000564247	0.0197787
g__Butyricicoccus	-0.0534744	0.105241	-0.0834769	-0.159527	-0.489526	0.607448	0.8308	0.477665	-1.17506	-0.768882	2.25504	-0.30773	2.23008	-0.159036	1.92141	1.26212	0.458277	0.479323	1.14312	0.627455	-1.03453	-1.03345	-0.953522	-0.797763	-0.808619	-1.17506	-0.53932	-0.694753	-0.98917	0.0227652	0.0043429	7.57953e-10	0.00038736
g__Candidatus Arthromitus	1.44133	0.632046	0.578117	0.63326	0.695058	-0.190439	0.703852	2.09236	0.41975	2.51809	-0.953093	-0.953093	-0.953093	-0.953093	-0.953093	-0.953093	-0.953093	-0.953093	-0.953093	-0.953093	0.342123	-0.356618	0.996422	-0.906658	1.57168	-0.16767	-0.561008	-0.0590026	-0.953093	6.79141e-05	0	0	0.0421059		Males (Recovery)	192.481	4.80838
g__Coprobacillus	0.671949	2.49717	0.445542	1.42657	0.996234	-1.02435	-1.1083	-0.879116	-0.903762	-1.1083	0.580283	0.383104	-0.462505	0.770288	-0.432947	1.39266	-0.241701	0.678412	1.12735	1.55452	-1.00037	-0.846456	-1.0315	-0.956097	-1.1083	-0.210237	-1.1083	0.690048	0.0406699	-0.000788487	-	0.0107592	-			209.981	4.91167
g__Coprococcus	1.93296	-0.16356	1.24879	-0.800813	-1.36452	0.820865	1.1525	1.30596	0.0183916	-0.334143	0.89814	1.24595	1.98613	1.49068	0.727464	-0.535854	-0.160673	0.133602	-0.168883	-0.699511	-0.409352	-1.11379	-0.661294	-0.531776	-0.813208	-1.13103	-0.741183	-1.40308	-0.918789	-0.00128897	-	1.33702e-05	0.00164491			201.403	4.71151
g__Dehalobacterium	-0.210842	-0.46725	-0.14075	-0.429625	-0.658277	-0.982059	-0.201526	-0.101463	-0.746902	-0.0415513	0.13559	-0.317334	0.22469	0.452787	1.27057	0.537575	1.83038	1.97947	2.88704	0.769736	-1.07795	-0.653074	-1.05679	-0.814475	0.300632	-1.09611	1.31429	-0.567453	-1.23149	0.0016302	0.000427371	0.000785306	-			219.245	4.99031
g__Dorea	-0.49294	-0.662618	-0.479909	-0.687266	-0.642895	-0.270627	-0.176763	0.674227	-0.687266	-0.00111087	3.15421	-0.188023	1.62491	-0.687266	3.33036	-0.687266	0.254673	0.184671	0.341193	-0.0244175	-0.687266	-0.344659	-0.534794	-0.0348773	-0.480923	-0.687266	0.203715	-0.687266	-0.358285	0.00189787	-	0.0448327	-			207.723	4.96344
g__Escherichia	-0.364874	-0.364874	-0.178133	-0.364874	-0.364874	-0.364874	-0.364874	-0.364874	-0.364874	-0.364874	-0.364874	-0.364874	0.346149	-0.00866199	-0.364874	-0.364874	-0.364874	0.257394	-0.364874	-0.364874	-0.364874	-0.364874	0.0283366	0.446837	2.79418	-0.364874	-0.364874	-0.364874	-0.364874	-0.000870807	0	-	0
g__Lactobacillus	1.21334	0.421217	1.15351	1.03667	1.81027	-0.439357	-0.856637	-0.372711	-0.328181	-0.381601	-1.0506	-1.0072	-1.03356	-1.03606	-1.0254	-0.993705	-0.977752	-0.999025	-1.02224	-0.98748	0.604912	0.36165	0.618394	0.372059	-0.0338774	2.6511	-0.547525	0.870356	1.06909	0.0527807	8.11369e-06	2.22744e-11	-		Females (Recovery)	147.971	4.432
g__Moryella	-0.416104	0.744978	-0.0492168	0.181704	-0.860313	0.976724	1.81068	0.841599	1.60729	0.739361	0.996269	-0.136536	0.245135	-0.166672	0.494597	-0.186387	1.03765	1.91423	0.614166	-0.0259864	-1.08536	-1.17078	-1.45139	-0.84694	-1.22665	-1.97323	0.368998	-1.10158	-0.784151	-0.000763915	-	2.61249e-07	1.69747e-05			191.489	5.11013
g__Oribacterium	2.58025	3.86134	1.99832	-0.363239	-0.363239	-0.363239	-0.363239	-0.363239	-0.363239	1.0043	-0.363239	-0.363239	-0.363239	-0.363239	-0.363239	-0.363239	-0.363239	-0.363239	-0.363239	-0.363239	-0.363239	-0.363239	-0.363239	-0.363239	-0.363239	-0.363239	-0.363239	-0.363239	-0.363239	-5.25496e-05	0	-	0			138.61	4.74709
g__Oscillospira	-0.437208	-0.0601854	-0.041424	0.458654	-1.03328	1.64753	1.80272	0.198007	-1.17756	0.201764	1.13852	0.186917	0.704206	0.230002	0.515922	0.195473	0.567904	1.01563	0.700036	1.16047	-1.42839	-0.567211	-1.69778	-0.366521	-1.02481	-1.55338	1.74967	-0.413159	-1.14342	0.013863	-	4.2665e-05	-			232.018	4.65958
g__Parabacteroides	-0.99295	-0.637509	-1.03413	-1.1619	-0.384321	-0.921245	-0.838359	-0.662892	-0.655298	-0.654125	0.882339	0.195083	0.685938	0.12457	1.20381	0.506917	2.54927	1.8903	2.61071	1.10063	-0.789051	-0.301432	-0.646257	9.39325e-05	-0.212115	-0.462695	-0.0900952	-0.710436	-0.250863	0.00132666	3.2588e-11	2.7731e-07	0.0016164			139.875	4.55418
g__Prevotella	-1.27398	0.415199	-0.762164	-0.684116	-0.443785	-0.643997	-0.342032	-1.5762	-0.0715715	-1.06426	-0.628135	-0.738697	-0.44659	0.972822	-0.531395	1.25818	1.17885	1.48043	1.56583	0.393207	0.319384	-0.906033	0.764911	-1.21353	-0.983337	0.323508	1.09361	-0.947206	1.28386	-0.0779363	0.00475366	-	-
g__Staphylococcus	-0.608237	-0.608237	-0.608237	-0.608237	-0.608237	-0.608237	-0.608237	-0.608237	-0.608237	-0.608237	3.6156	1.75508	1.5959	1.44249	0.715013	-0.608237	1.17793	0.218477	0.716922	-0.0299575	0.139501	-0.608237	-0.201926	-0.608237	-0.19677	-0.608237	-0.608237	-0.608237	-0.608237	0.000318296	0	0.0448327	0
g__Sutterella	-0.0230514	-0.269501	-0.71699	0.157332	0.227661	-1.57397	-1.76987	-1.35105	0.205101	-0.315431	-0.731315	1.80363	-0.167491	1.33876	-0.763765	0.730952	2.00867	1.91417	1.42784	0.240411	-1.09211	0.320011	-0.809508	0.322597	-1.22091	0.885258	-0.918298	-0.00205151	0.238814	-0.125199	0.00577434	0.0448327	-
g__Tepidibacter	-0.359342	-0.359342	-0.359342	-0.359342	-0.359342	-0.359342	-0.359342	-0.359342	-0.359342	-0.359342	2.50847	3.78439	-0.359342	-0.359342	-0.359342	-0.359342	2.35488	-0.359342	-0.359342	0.695144	-0.359342	-0.359342	-0.359342	-0.359342	-0.359342	-0.359342	-0.359342	-0.359342	-0.359342	0.000118183	0	0	-
k__Bacteria_p__Actinobacteria_c__Coriobacteriia_o__Coriobacteriales_f__Coriobacteriaceae_g__	-0.443595	-0.443595	-0.443595	-0.443595	0.342766	-0.443595	1.25281	-0.443595	1.60082	3.7788	-0.443595	-0.443595	-0.443595	-0.443595	-0.443595	-0.443595	-0.443595	-0.443595	-0.443595	-0.443595	-0.443595	-0.443595	-0.443595	-0.443595	-0.443595	-0.443595	1.90619	-0.443595	1.76489	8.2498e-05	0	-	0
k__Bacteria_p__Bacteroidetes_c__Bacteroidia_o__Bacteroidales_f__Prevotellaceae_g__	-1.31663	0.194182	-1.06768	-1.17633	-0.664935	-2.04253	-1.66378	-0.0112118	0.545431	-0.591962	0.704984	-1.04544	1.34714	-0.827471	1.92331	1.43239	0.786542	-0.819157	0.728912	0.306367	0.223759	-0.81975	0.998005	-0.229616	1.27744	0.13409	-0.334857	-0.0987665	1.33333	-0.00972967	0.00795596	-	0.00706008
k__Bacteria_p__Bacteroidetes_c__Bacteroidia_o__Bacteroidales_f__S24-7_g__	-0.0450201	0.207827	-0.279933	0.935781	0.956362	-0.555698	-1.46598	-0.18063	1.33903	0.699398	-1.14734	-1.51121	-1.41453	-0.613853	-1.91965	-0.96739	-0.891557	0.172371	-0.235883	-1.31548	0.403525	1.49253	0.69493	0.826705	0.120751	1.23021	-0.168367	0.749365	1.0736	-7.41941	0.00152671	1.04417e-10	-
k__Bacteria_p__Cyanobacteria_c__4C0d-2_o__YS2_f___g__	-0.799637	-0.83508	-0.602078	-0.935904	-0.731383	-0.736559	0.601901	-0.433762	-0.575751	-0.75816	0.529403	0.689183	0.0540992	0.263076	0.669849	1.20869	0.472767	-0.176802	-0.881795	0.117415	1.96095	-0.301615	1.73591	0.521051	3.15283	-1.16148	-0.858646	-1.14254	-0.583462	0.000823072	0.000427371	-	-
k__Bacteria_p__Firmicutes_c__Clostridia_o__Clostridiales_f___g__	-1.05104	-0.860199	-0.601302	-0.773178	-1.04477	0.0988467	-0.182812	0.514265	-1.15741	0.410067	0.973502	2.90764	0.0710437	1.31726	1.51527	0.713881	0.191066	-0.278463	0.508983	1.67862	-0.609694	0.0799366	-0.326099	-0.806433	1.25775	-1.30871	-0.905299	-0.618433	-1.01423	-0.00544389	0.000253857	0.000165863	-
k__Bacteria_p__Firmicutes_c__Clostridia_o__Clostridiales_f__Christensenellaceae_g__	-1.68473	-0.928918	-1.55754	-1.3459	-0.222398	-0.341446	0.0848361	-0.306362	1.14924	-0.731126	-0.421852	0.466284	-1.61123	1.27883	0.293419	1.45791	0.987283	0.610595	0.523522	1.62297	-0.038376	1.53155	0.349804	1.3309	1.16898	-1.07719	-0.809859	-1.02688	-0.17126	-0.000155563	0.0245219	-	-
k__Bacteria_p__Firmicutes_c__Clostridia_o__Clostridiales_f__Lachnospiraceae_g__Clostridium	1.11665	0.155461	1.37226	-0.667349	-0.667349	2.3357	1.01026	0.195652	-0.667349	1.36081	-0.0628574	0.963067	1.86245	-0.667349	2.37018	-0.667349	-0.667349	-0.667349	-0.667349	-0.667349	-0.667349	-0.667349	-0.667349	-0.667349	-0.667349	-0.667349	-0.667349	-0.667349	-0.667349	-0.000231979	-	0	0
k__Bacteria_p__Firmicutes_c__Clostridia_o__Clostridiales_f__Ruminococcaceae_g__	-0.622068	-0.631458	-0.625338	-0.635818	-0.612272	-0.622418	-0.622273	-0.608381	-0.439929	-0.565017	0.935789	0.262642	0.581194	-0.540864	0.591884	-0.635818	-0.607524	0.752299	-0.635818	-0.61017	2.36621	1.339	2.28066	-0.321505	2.86293	-0.410047	-0.613303	-0.372692	-0.604076	0.0049118	0.00911777	-	0.0282326
k__Bacteria_p__Firmicutes_c__Erysipelotrichi_o__Erysipelotrichales_f__Erysipelotrichaceae_g__	-0.563115	-0.597241	-0.51252	-0.803437	0.31984	-0.21103	-0.497053	-0.784631	-0.602034	-0.449868	-0.65122	0.499289	-0.649593	-0.423206	-0.631031	2.34137	2.41586	0.282664	3.03814	1.49456	-0.564309	-0.287777	-0.500933	-0.691034	-0.621163	0.102959	-0.294168	-0.50831	-0.259521	-0.00108705	0.0218838	-	-
k__Bacteria_p__Firmicutes_c__Erysipelotrichi_o__Erysipelotrichales_f__Erysipelotrichaceae_g__Clostridium	-0.650613	-0.773522	-0.610816	-0.773522	-0.680468	-0.603306	-0.652439	-0.627227	-0.750481	-0.57366	1.78762	2.67316	1.00053	0.768902	1.33404	1.08431	0.983602	1.92916	0.579468	1.10549	-0.724888	-0.614245	-0.731994	-0.63636	-0.719552	-0.5105	-0.678187	-0.66098	-0.673964	0.00412279	2.46341e-23	1.77659e-21	-

## Sheet: Fig 4.
a	MPO Activity (HSD)					b	Gene Expression between mice treated with a control diet vs. HSD
	Baseline	HSD	Recovery				log2 (Fold Change)	-log10 (p- value)
Males	0	0.168563	0.758534	Mouse 1		5HT	-0.79	0.334117
	0.168563	2.78129	0.421408	Mouse 2		BDNF	0.38	0.285504
	0.252845	0.421408	0.168563	Mouse 3		C3	0.13	0.079464
	0	0	0	Mouse 4		CALB	0.57	0.497585
	0	0.084282	0	Mouse 5		CALRET	0.23	0.193658
						CCR2	-0.36	0.216151
Females	0.168563	0.168563	0	Mouse 1		CCR6	-0.94	0.545185
	0.337126	1.09566	0.337126	Mouse 2		CD11C	-0.01	0.004889
	0.674252	0	0	Mouse 3		CD11b	0.23	0.305589
	0.084282	0.084282	0.589971	Mouse 4		CGRP	1.02	0.947893
	0.252845	0.084282	0.337126	Mouse 5		CHAT	-0.05	0.027631
						CXCR3	-0.2	0.13613
						Casp8	-0.33	0.704451
						Cd86	0.06	0.03518
						Cdh1	-0.06	0.212535
						Cldn1	-0.51	0.37679
						Cldn2	-0.98	0.573851
						Cnlp	0.26	0.341375
						Cxcr4	-0.26	0.376139
						Defcr1	1.42	0.783582
						F2rl1	0.31	0.739184
						GABAA	-0.15	0.078207
						GABAB	-0.15	0.109708
						GATA-3	-0.14	0.078629
						GDNF	1.25	0.740297
						GFAP	0.24	0.125974
						Gapdh	0.08	0.515328
						Gpr44	-0.12	0.06815
						Gusb	0.05	0.203927
						HMGB1	0.18	0.372535
						Hif1a	-0.94	0.742102
						I-FABP	2.05	1.20536
						Il17a	-0.22	0.114173
						Il22ra2	-1.21	0.490387
						Il23r	0.16	0.14641
						Lyz1	0.03	0.025714
						MMP9	0.36	0.180901
						Mapk1	0.18	0.36995
						Muc2	1.73	0.768922
						Myd88	0.18	0.308266
						Mylk3	0.53	0.572249
						NFAT	-0.17	0.164604
						NOS	0.29	0.240456
						NPY	-0.98	0.505529
						NR2B	0.95	1.13585
						NR2D	-0.33	0.219242
						Nfkb1	0.03	0.041576
						Nod2	0.46	0.421639
						Ocln	0.33	0.645104
						P75	0.25	0.193723
						PGP9.5	-0.42	0.185867
						Pgk1	-0.13	0.814023
						Pparg	0.27	0.164643
						Rae1	0.04	0.069422
						Reg3g	1.99	0.875622
						S100BETA	0.52	0.67484
						SEMAPHORIN	0.2	0.165515
						SOX10	0.61	0.318371
						SUBP	0.63	0.542071
						T-bet	1.31	2.09357
						TAAR1	-0.33	0.183129
						TAAR4	0.09	0.056239
						TGR5	0.28	0.283534
						Tff3	-0.17	0.323401
						Tjp1	0.06	0.119414
						Tlr2	1.41	0.936494
						Tlr4	0.27	0.916671
						Tlr5	0.72	0.95625
						Tollip	0.59	1.03939
						VIP	-0.29	0.255132
						trpv1	1.06	0.709757

## Sheet: Table 1
				Bray-Curtis Distance Matrice
		Antimicrobials		High-Fat/High-Sugar Diet		High Salt Diet
		p	R2	p	R2	p	R2
	Baseline vs. Intervention	0.001	0.57	0.001	0.53	0.001	0.29
	Intervention vs. Recovery	0.001	0.37	0.001	0.42	0.001	0.31
	Baseline vs. Recovery	0.001	0.56	0.02	0.14	0.039	0.11
				Aitchison Distance Matrice
		Antimicrobials		High-Fat/High-Sugar Diet		High Salt Diet
		p	R2	p	R2	p	R2
	Baseline vs. Intervention	0.001	0.54	0.001	0.34	0.001	0.2
	Intervention vs. Recovery	0.001	0.37	0.001	0.27	0.001	0.21
	Baseline vs. Recovery	0.001	0.46	0.001	0.14	0.003	0.1

## Sheet: Table 2
				Antimicrobials
			Bacteria	β-Defensin-3		Shannon Diversity
				r	p_adjust	r	p_adjust
			Adlercreutzia	0.705568	9.42824e-05	0.769246	7.81605e-06
			Anaerostipes	0.624763	0.00094734	0.745471	2.009e-05
			Anaerotruncus	0.726894	4.56554e-05	0.789719	3.14801e-06
			Bacteroides	-0.604926	0.00151908	-0.773892	6.27897e-06
			Blautia	0.580248	0.00259451	0.84981	1.18653e-07
			Butyricicoccus	0.619529	0.0010745	0.81686	9.17559e-07
			Candidatus.Arthromitus	0.752221	1.67705e-05	0.803337	1.7802e-06
			cc_115	0.655216	0.000417244	0.756868	1.27385e-05
			Lachnospira	0.746242	2.11782e-05	0.720283	5.33225e-05
			Mucispirillum	0.694601	0.000131735	0.723491	4.72798e-05
			rc4.4	0.717369	6.47319e-05	0.798109	2.17894e-06
			Tepidibacter	0.63691	0.000693899	0.728345	3.972e-05
			f. Clostridiaceae; g. Clostridium	0.663037	0.000339283	0.781704	4.50426e-06
			f. F16; g.	0.750478	1.80591e-05	0.800433	2.01708e-06
			f. Peptococcaceae; g.	0.700353	0.000110093	0.793889	2.63837e-06
			f. Prevotellaceae; g.	0.745632	2.15081e-05	0.793889	2.63837e-06
			f. Rikenellaceae; g.	-0.601478	0.00163997	-0.76798	8.22187e-06
			f.Ruminococcaceae; g.	0.614448	0.00121106	0.622266	0.000963517
			o. Clostridiales; f.; g.	0.596171	0.0018434	0.92221	8.92197e-11
			o. RF39; f.; g.	0.67787	0.00021896	0.766742	8.50969e-06
				High Salt Diet
			Bacteria	β-Defensin-3		Shannon Diversity
				r	p_adjust	r	p_adjust
			f. Christensenellaceae; g.	0.585762	0.00514314	-	-
			o. YS2; f.; g.	0.467905	0.0393637	-	-

## Sheet: Supplementary Fig 1
	Fecal β-Defensin-3 concentration values over the days
b	Baseline								AMC							Recovery
AMC	1	2	3	4	5	6	7	8	9	10	11	12	13	14	15	16	17	18	19	20	21
Males	170.238	218.265	191.452	207.952	189.979	177.898	195.872	181.14	32.632	18.253	1.994	9.95	14.075	15.548	64.435	81.662	19.673	57.701	42.443	28.218	10.244	Mouse 1
	193.22	147.255	174.952	138.121	133.407	121.916	112.781	155.211	138.121	133.112	7.887	11.128	27.629	30.575	16.432	35.584	14.075	21.146	21.146	13.78	33.816	Mouse 2
	117.496	152.853	155.251	129.576	169.648	198.299	110.13	135.764	125.451	33.521	45.602	34.995	62.986	71.826	35.879	33.521	73.004	67.406	19.968	40.593	54.736	Mouse 3
	127.808	152.402	62.692	152.264	142.541	159.925	160.22	139.889	57.683	17.316	17.021	60.924	48.254	54.441	7.989	78.602	122.21	42.066	83.661	21.441	76.245	Mouse 4
	56.907	58.637	63.578	67.531	74.696	57.649	51.719	57.154	55.919	19.107	14.413	16.414	18.119	30.225	35.289	20.836	20.095	26.025	15.154	8.236	49.743	Mouse 5
Females	79.529	107.123	99.047	89.961	92.317	88.279	115.428	97.028	111.834	96.018	91.98	51.262	39.484	93.326	51.935	41.503	28.716	29.725	33.763	29.052	30.062	Mouse 1
	91.98	101.403	88.952	87.606	87.269	87.942	92.653	76.501	117.543	111.161	56.31	55.3	51.599	53.618	45.878	53.281	27.033	35.11	23.668	23.668	26.024	Mouse 2
	72.126	80.875	74.145	78.183	125.295	115.428	131.689	108.469	107.123	131.689	120.92	65.396	72.462	63.377	61.021	73.135	48.907	39.821	49.243	35.783	32.754	Mouse 3
	88.279	121.93	135.39	106.45	99.72	106.787	117.892	112.844	117.219	128.324	56.646	90.634	75.828	72.799	82.221	80.539	49.58	93.612	111.8	44.868	49.916	Mouse 4
	112.926	91.408	116.428	91.909	112.425	114.927	126.641	131.44	122.934	103.418	130.44	58.382	74.395	77.897	82.901	97.413	90.908	60.383	92.409	53.378	65.888	Mouse 5
d	Baseline								HFHSD							Recovery
HFHSD	1	2	3	4	5	6	7	8	9	10	11	12	13	14	15	16	17	18	19	20	21
Males	229.905	196.631	222.66	221.855	204.949	161.21	160.942	192.069	119.081	174.09	139.206	126.058	114.788	111.299	185.092	139.206	136.255	143.5	170.87	205.218	200.387	Mouse 1
	113.446	200.924	157.453	171.675	186.971	157.99	179.725	123.106	118.276	140.28	140.011	142.963	112.909	130.888	151.55	132.23	140.816	149.94	135.986	132.23	192.606	Mouse 2
	186.971	145.378	199.766	190.191	200.924	180.262	167.919	100.029	103.249	121.228	162.015	93.857	205.724	102.981	127.936	211.658	112.104	207.633	165.503	169.529	218.903	Mouse 3
	203.608	139.743	138.401	152.355	163.357	171.994	156.38	182.945	132.23	115.324	115.861	100.029	112.909	124.984	85.27	151.282	173.554	114.519	146.451	214.609	189.922	Mouse 4
	60.741	57.901	51.705	49.124	52.222	51.705	45.509	54.029	28.987	53.254	42.67	29.503	39.572	26.663	52.738	47.317	50.931	56.611	47.833	53.254	60.999	Mouse 5
Females	270.124	131.787	242.58	241.961	205.443	246.603	202.038	293.335	69.582	87.532	83.19	71.39	68.653	64.63	42.155	200.801	224.94	255.569	201.419	222.464	194.611	Mouse 1
	220.298	245.365	186.565	196.468	193.373	181.613	187.493	213.799	60.607	73.296	88.24	47.205	86.294	98.054	90.007	190.588	94.031	110.742	104.553	109.814	214.418	Mouse 2
	257.435	133.953	124.05	116.313	137.048	167.377	156.545	159.949	91.245	72.058	91.397	86.346	160.878	104.553	64.011	101.149	107.029	99.911	109.504	118.479	132.406	Mouse 3
	136.739	125.907	191.207	160.568	216.584	207.609	191.826	183.16	95.887	76.7	45.311	102.129	80.414	88.15	65.249	99.601	93.102	100.839	77.319	99.911	143.238	Mouse 4
	107.421	139.447	139.447	160.464	202.998	220.012	171.473	205.5	92.909	81.901	81.4	121.432	67.889	81.4	131.44	149.955	142.95	136.44	151.957	140.448	125.936	Mouse 5
e	Baseline								HSD							Recovery
HSD	1	2	3	4	5	6	7	8	9	10	11	12	13	14	15	16	17	18	19	20	21
Males	272.431	157.482	253.559	162.972	256.647	166.06	167.432	244.822	257.626	410.37	349.292	383.949	356.498	411.399	326.571	248.412	273.46	177.383	218.902	173.609	192.481	Mouse 1
	193.51	174.295	208.265	144.443	259.735	196.256	300.568	244.165	347.233	439.879	355.469	323.557	164.058	392.184	317.05	181.501	250.47	208.265	235.716	214.098	209.981	Mouse 2
	179.099	211.696	200.03	163.658	210.667	178.413	306.872	239.569	341.057	367.937	461.496	401.105	160.227	388.409	305.887	223.02	229.882	173.609	170.178	190.765	201.403	Mouse 3
	174.981	207.236	136.894	158.168	232.627	186.305	187.04	170.296	344.145	417.575	489.976	269.686	329.048	277.653	279.294	174.638	234	305.715	232.971	243.951	219.245	Mouse 4
	137.923	255.617	144.443	224.392	238.118	225.765	160.447	142.718	378.802	406.938	310.155	300.224	326.989	342.001	299.978	179.489	173.908	152.896	185.727	199.516	207.723	Mouse 5
Females	150.754	134.561	166.694	156.32	160.116	150.501	216.031	170.953	243.356	282.067	250.188	247.404	178.818	244.874	269.416	189.212	169.224	161.128	217.802	143.923	147.971	Mouse 1
	142.911	132.537	159.61	112.296	142.062	132.79	170.236	155.194	254.742	283.891	258.79	240.573	262.551	216.537	270.681	135.067	161.381	162.14	155.561	133.043	191.489	Mouse 2
	193.007	126.212	138.61	150.754	131.525	133.296	149.236	169.968	304.332	224.38	243.862	260.308	273.056	276.501	297.351	145.188	153.284	146.959	135.32	178.332	138.61	Mouse 3
	162.14	136.333	155.814	141.899	141.14	155.522	181.875	140.42	251.2	252.718	271.44	191.636	240.067	193.934	271.187	189.212	225.898	145.016	141.646	227.163	232.018	Mouse 4
	146.959	136.333	145.188	172.513	146.658	154.296	169.311	137.598	276.501	256.513	235.007	258.79	286.368	220.527	313.187	203.127	168.465	211.335	211.335	187.368	139.875	Mouse 5

## Sheet: Supplementary Fig 2.
	Bacterial Load
a	Males					Females
	Baseline	AMC	Recovery			Baseline	AMC	Recovery
	0.882432	0.128211	1.46887e-05			6.83214	3.05482	4.81557
	0.867104	0.122245	0.58906			8.41376	7.36112	6.73448
	0.32708		0.22707			5.12962	3.44415	4.41316
	2.07307	0.184744	0.655619			0.006463	5.10953	5.40683
	1.92744	0.270801	0.812145			0.524736	0.750933	0.368277
b	Males					Females
	Baseline	HFHSD	Recovery			Baseline	HFHSD	Recovery
	0.496337	0.401385	0.288554			3.8863	2.06371	2.44141
	0.467361	0.361909	0.965464			1.25763	0.252065	1.31454
	4.81326	0.349641	0.806791			2.85404	2.68901	1.18953
	1.98065	1.75152	2.74935			0.367102	0.516707	0.300774
	0.452193	0.588778	3.6771			0.195283	0.0368342	0.181324
c	Males					Females
	Baseline	HSD	Recovery			Baseline	HSD	Recovery
	0.954842	0.55493	0.767439			1.71606	0.177967	0.314224
	1.17654	0.21129	0.417612			0.566121	1.27712	1.18868
	3.64943	0.280309	0.930359			0.853007	0.658819	0.890188
	0.281724	1.9519	5.0527			1.16989	0.483495	1.19606
	0.865786	0.224367	0.712011			1.03148	0.513923	0.938288

## Sheet: Supplementary Fig 3.
a	Shannon Diversity			b	Fecal β-Defensin-3 concentration values over the days
	Control	Stress			Control								Stress
Males	4.68249	4.47466			1	2	3	4	5	6	7	8	1	2	3	4	5	6	7	8
	4.57462	4.46813		Males	84.458	91.651	82.859	109.235	97.512	89.52	89.786	69.272	89.786	87.655	88.188	79.13	81.261	94.315	108.968	99.377	Mouse 1
	4.75582	4.54938			99.111	88.987	84.191	88.721	87.122	96.713	75.933	78.064	110.833	108.169	120.691	99.377	91.385	92.983	83.659	90.852	Mouse 2
	4.34316	4.3019			82.593	108.702	100.709	94.582	84.991	86.589	101.509	69.805	98.844	98.844	101.775	65.276	90.319	92.45	83.126	111.1	Mouse 3
	4.57061	4.85623			94.049	94.049	94.049	82.859	56.578	80.994	118.026	96.979
	4.62957	4.36575
	4.23879			Females	98.844	87.388	44.495	95.381	37.036	88.987	120.158	88.188	109.235	119.359	109.768	97.779	121.49	80.728	104.173	86.056	Mouse 1
	4.62866				60.073	61.45	74.76	72.236	79.12	52.041	42.861	60.991	58.237	65.121	55.253	73.842	83.48	48.828	48.369	15.781	Mouse 2
					77.973	51.352	59.614	69.252	53.418	49.516	49.287	48.369	51.123	44.467	39.189	55.483	57.778	51.352	74.989	49.516	Mouse 3
Females	4.73246	4.58263			59.384	64.203	63.974	49.516	50.434	53.418	49.516	49.287	61.909	54.565	48.598	49.057	51.582	57.778	59.155	41.025	Mouse 4
	4.38533	4.93814
	4.54155	4.86395
	4.61549	4.58594								e		Fecal β-Defensin-3	Shannon Diversity
	4.38795	4.54651									Males (Control)	82.859	4.68249
	5.01764	3.9556										69.272	4.57462
	4.80016	4.78365										84.191	4.75582
	4.80023	4.40023										78.064	4.34316
												100.709	4.57061
												69.805	4.62957
c + d		Fecal β-Defensin-3 concentrations				Fecal β-Defensin-3 concentrations						94.049	4.23879
		Males				Females						96.979	4.62866
		Control	Stress			Control	Stress
		84.458	89.786			98.844	109.235				Females (Control)	44.495	4.73246
		91.651	87.655			87.388	119.359					88.188	4.38533
		82.859	88.188			44.495	109.768					74.76	4.54155
		109.235	79.13			95.381	97.779					60.991	4.61549
		97.512	81.261			37.036	121.49					59.614	4.38795
		89.52	94.315			88.987	80.728					48.369	5.01764
		89.786	108.968			120.158	104.173					63.974	4.80016
		69.272	99.377			88.188	86.056					49.287	4.80023
		99.111	110.833			60.073	58.237
		88.987	108.169			61.45	65.121				Males (Stress)	88.188	4.47466
		84.191	120.691			74.76	55.253					99.377	4.46813
		88.721	99.377			72.236	73.842					120.691	4.54938
		87.122	91.385			79.12	83.48					90.852	4.3019
		96.713	92.983			52.041	48.828					101.775	4.85623
		75.933	83.659			42.861	48.369					111.1	4.36575
		78.064	90.852			60.991	15.781
		82.593	98.844			77.973	51.123				Females (Stress)	109.768	4.58263
		108.702	98.844			51.352	44.467					86.056	4.93814
		100.709	101.775			59.614	39.189					55.253	4.86395
		94.582	65.276			69.252	55.483					15.781	4.58594
		84.991	90.319			53.418	57.778					39.189	4.54651
		86.589	92.45			49.516	51.352					49.516	3.9556
		101.509	83.126			49.287	74.989					48.598	4.78365
		69.805	111.1			48.369	49.516					41.025	4.40023
		94.049				59.384	61.909
		94.049				64.203	54.565
		94.049				63.974	48.598
		82.859				49.516	49.057
		56.578				50.434	51.582
		80.994				53.418	57.778
		118.026				49.516	59.155
		96.979				49.287	41.025

## Sheet: Supplementary Fig 4.
	Z-Score Relative Abundance																				Z-Score Relative Abundance
	Males														Differential Abundance q-values						Females															Differential Abundance q-values
	Baseline					AMC				Recovery					Baseline vs. Intervention (Bvs.T)	Intervention vs. Recovery (Tvs.R)	Baseline vs. Recovery (Bvs.R)				Baseline					AMC					Recovery					Baseline vs. Intervention (Bvs.T)	Intervention vs. Recovery (Tvs.R)	Baseline vs. Recovery (Bvs.R)
[Ruminococcus]	0.913416	0.83424	0.607705	0.833309	1.8726	-1.22958	-1.22958	-1.15993	-1.22958	0.230284	0.563778	0.168963	0.108511	0.323796	0	0	0.0015167			[Ruminococcus]	0.341506	-0.126005	0.548513	-0.0194938	0.00912052	-1.22958	-1.22958	-1.22958	-1.22958	-1.22958	0.181466	2.80849	-0.214972	0.381315	0.630038	0	0	-
Adlercreutzia	2.26541	1.96715	0.553714	1.92954	0.0147916	-0.606368	-0.606368	-0.606368	-0.606368	-0.606368	-0.606368	-0.606368	-0.606368	-0.606368	0	-	0			02d06	1.60694	0.956059	-0.0758397	0.00929327	0.0283667	-0.568121	-0.568121	-0.568121	-0.568121	-0.568121	2.58809	0.00376908	2.70803	2.23786	0.647062	0	0	-
Akkermansia	-0.420428	-0.428879	-0.483473	-0.547562	-0.428432	0.000208668	-0.306562	-0.32645	2.80087	0.732316	0.119286	4.12881	0.511284	-0.112102	0.00400812	-	-			Adlercreutzia	1.93528	1.59214	1.47653	-0.606368	0.392791	-0.606368	-0.606368	-0.606368	-0.606368	-0.606368	-0.606368	-0.606368	-0.606368	-0.606368	-0.606368	0	-	0
Allobaculum	-0.937258	0.0995018	-0.519022	0.10711	-0.642492	-0.940933	-0.945029	-0.945029	-0.939237	0.781488	0.118066	0.973033	0.126978	0.622601	0.0347242	1.64254e-13	0.00102274			Allobaculum	-0.257298	0.110013	0.0284589	0.407148	0.12288	-0.938915	-0.917477	-0.945029	-0.939346	-0.945029	1.23638	1.08388	3.70095	0.654541	0.639072	4.68421e-21	1.56004e-05	0.020341
Anaerofilum	0.160706	0.434804	0.0442169	0.0618392	1.1253	-0.831544	-0.831544	-0.831544	-0.831544	-0.831544	-0.831544	-0.831544	-0.831544	-0.831544	0	-	0			Anaerofilum	1.36392	0.640393	0.630901	0.366426	0.251522	-0.831544	-0.831544	-0.831544	-0.831544	-0.831544	2.07932	0.0443879	-0.163401	2.41996	2.18132	0	0	-
Anaerostipes	0.407958	0.0642508	1.70871	2.03076	2.0815	-0.71481	-0.71481	-0.71481	-0.71481	-0.71481	-0.71481	-0.71481	-0.24519	-0.71481	0	-	0			Anaeroplasma	0.210568	5.16512	-0.278714	-0.147158	-0.278714	-0.162732	0.00640261	-0.278714	-0.278714	-0.278714	-0.278714	0.136108	-0.278714	-0.278714	-0.278714	0	-	0
Anaerotruncus	3.18585	0.393026	0.326349	0.712776	2.38667	-0.668315	-0.668315	-0.668315	-0.668315	-0.668315	-0.668315	-0.668315	-0.112932	-0.0439803	0	-	0			Anaerostipes	1.88888	0.850649	0.0326187	1.12045	0.508019	-0.71481	-0.71481	-0.71481	-0.71481	-0.71481	-0.71481	-0.71481	-0.71481	1.70317	-0.71481	0	-	0
Bacteroides	-0.946488	-0.961831	-0.806578	-0.966536	-0.826546	-0.608342	1.67574	-0.568953	0.705265	1.54456	1.14024	1.14326	1.10994	0.484583	0.0213219	-	3.47217e-46			Anaerotruncus	0.867742	0.66845	1.35209	1.27566	0.349663	-0.668315	-0.668315	-0.668315	-0.668315	-0.668315	-0.668315	-0.668315	-0.668315	-0.668315	-0.668315	0	-	0
Blautia	0.943685	1.92687	0.591593	0.147019	1.08371	-0.774632	-0.774632	-0.774632	-0.774632	-0.774632	-0.774632	-0.248751	-0.774632	-0.774632	0	-	0			Bacteroides	-1.08668	-1.01053	-1.06318	-0.893858	-1.00633	1.45581	0.696309	1.74642	0.750139	1.15788	-0.624796	-0.749589	-0.318811	-0.65912	-0.511988	9.06823e-44	8.81828e-22	2.21709e-09
Butyricicoccus	2.47293	0.85874	2.12558	1.36898	0.751614	-0.705616	-0.705616	-0.705616	-0.705616	-0.705616	-0.612172	-0.705616	-0.705616	-0.705616	0	-	0			Blautia	1.29533	1.46081	2.95165	0.417995	0.790093	-0.774632	-0.774632	-0.774632	-0.774632	-0.774632	0.628015	-0.774632	-0.219842	-0.774632	-0.148691	0	0	0.00154862
Candidatus Arthromitus	1.93499	1.02379	0.618635	2.84307	0.672177	-0.62344	-0.62344	-0.62344	-0.62344	-0.62344	-0.62344	-0.62344	-0.62344	-0.62344	0	-	0			Butyricicoccus	0.135274	1.93934	0.251169	0.435129	1.4848	-0.705616	-0.705616	-0.705616	-0.705616	-0.705616	0.591284	-0.705616	-0.705616	-0.705616	-0.512816	0	-	0
cc_115	2.76432	-0.572219	1.25191	0.668337	2.8463	-0.572219	-0.572219	-0.572219	-0.572219	-0.572219	-0.572219	-0.572219	-0.572219	-0.572219	0	-	0			Candidatus Arthromitus	-0.0169256	2.24774	1.51869	0.355017	0.648184	-0.62344	-0.62344	-0.62344	-0.62344	-0.62344	-0.62344	-0.62344	-0.62344	-0.62344	-0.62344	0	-	0
Coprobacillus	-0.41181	-0.353444	1.40921	-0.33896	-0.41181	-0.41181	-0.41181	-0.41181	-0.41181	-0.41181	4.60858	0.702504	1.48506	-0.41181	0	0	-			cc_115	0.787711	-0.176814	0.354092	1.62168	1.19283	-0.572219	-0.572219	-0.572219	-0.572219	-0.572219	-0.572219	-0.572219	-0.572219	-0.438211	-0.572219	0	-	0
Coprococcus	1.55206	-0.753988	0.248015	0.185127	2.67302	-0.753988	-0.753988	-0.753988	-0.753988	-0.753988	-0.494722	-0.753988	-0.619113	-0.396046	0	0	0.0261316			Coprobacillus	-0.41181	-0.077449	-0.289419	-0.301381	-0.0769412	-0.41181	-0.41181	-0.41181	-0.41181	-0.41181	-0.212732	0.0234457	-0.193879	-0.293769	-0.32549	0	0	-
Dehalobacterium	0.058653	0.810064	-0.267166	0.356125	1.17353	-1.14738	-1.14738	-1.14738	-1.14738	1.58167	1.95462	0.0926946	2.14438	-0.439943	0	0	-			Coprococcus	1.47906	2.02669	1.57151	-0.453784	0.58847	-0.753988	-0.753988	-0.753988	-0.753988	-0.753988	1.02965	0.676103	0.258918	-0.753988	-0.523109	0	0	-
Dorea	0.410919	-0.523423	0.26086	0.109962	0.57892	-0.523423	-0.523423	-0.523423	-0.523423	-0.523423	-0.523423	-0.523423	-0.523423	-0.523423	0	-	0			Dehalobacterium	0.0691342	0.354161	-0.118282	-0.308554	-0.338333	-1.14738	-1.14738	-1.14738	-1.14738	-1.14738	-0.167767	1.18155	0.21132	1.07226	0.906305	0	0	0.0227004
Enterococcus	-0.364352	-0.383326	-0.380448	-0.396203	-0.396203	-0.396203	-0.370521	-0.383014	-0.0932344	-0.359988	-0.367487	-0.396203	-0.396203	-0.396203	0.0138805	0	0			Dorea	0.353629	0.0375908	-0.523423	0.967275	0.198976	-0.523423	-0.523423	-0.523423	-0.523423	-0.523423	4.63882	0.0608188	-0.523423	0.243601	1.03683	0	0	-
Lachnospira	2.76343	2.13576	0.025515	2.79358	-0.515045	-0.515045	-0.515045	-0.515045	-0.515045	-0.515045	-0.515045	-0.515045	-0.515045	-0.515045	0	-	0			Enterococcus	-0.396203	-0.383908	-0.396203	-0.396203	-0.396203	3.77422	1.26702	2.39064	-0.396203	1.95524	-0.396203	-0.357793	-0.396203	-0.396203	-0.396203	0	0	-
Lactobacillus	0.0745711	-0.269322	0.300718	-0.213425	-0.288336	-0.690371	-0.689672	-0.688935	-0.685778	-0.667015	-0.596019	-0.475275	-0.594629	-0.565775	2.26559e-08	0.00273827	9.67267e-06			Escherichia	-0.435316	-0.433356	-0.433722	-0.432943	-0.434194	1.97278	0.965388	0.0985112	1.12909	1.19234	-0.382167	-0.432708	-0.394446	-0.426738	-0.423344	1.80659e-08	6.674e-08	0.0246783
Moryella	0.126697	0.384103	0.00103228	0.456844	0.731207	-0.9249	-0.9249	-0.9249	-0.9249	-0.376036	1.20825	-0.703814	-0.9249	-0.355257	0	0	-			Faecalibacterium	3.02674	0.756153	2.44304	0.0446093	1.46442	-0.653964	0.481537	-0.653964	0.491096	-0.653964	1.0252	0.539193	-0.653964	0.242115	1.25725	0	0	-
Mucispirillum	1.34559	-0.261683	1.51738	-0.203983	4.09023	-0.472942	-0.457142	-0.472942	-0.472942	-0.472942	-0.464866	-0.472942	-0.472942	-0.472942	0	-	0			Lachnospira	0.52124	0.539519	1.64666	-0.515045	0.39024	-0.515045	-0.515045	-0.515045	-0.515045	-0.515045	-0.515045	-0.515045	-0.515045	-0.515045	-0.515045	0	-	0
Oribacterium	0.514538	0.320917	-0.51696	-0.280811	2.74707	-0.51696	-0.51696	-0.51696	-0.51696	-0.246685	-0.0175439	-0.264008	-0.145021	-0.0920404	0	0	-			Lactobacillus	2.39554	1.85342	1.4856	2.11845	2.5797	-0.633879	-0.683347	-0.660149	-0.68499	-0.675499	-0.2306	-0.414312	0.0884349	-0.236507	-0.252587	8.8718e-61	6.81916e-09	2.88121e-34
Oscillospira	0.807176	0.233094	0.196079	0.781617	1.4158	-1.18661	-1.18661	-1.18568	-0.949955	-0.123387	0.945155	-0.278325	0.78615	-0.144788	1.15945e-18	4.45614e-08	-			Moryella	0.853165	1.01818	0.787112	-0.344437	-0.212428	-0.9249	-0.9249	-0.9249	-0.9249	-0.9249	0.955798	2.45358	-0.299622	-0.210314	2.77495	0	0	-
Parabacteroides	-0.225698	-0.319715	-0.0871031	-0.294112	-0.432778	-0.615216	-0.581387	-0.620323	0.732444	1.858	1.63977	2.33899	3.33555	0.434226	-	0.000122564	1.35457e-06			Mucispirillum	-0.106251	0.0272931	1.94291	-0.0972197	0.479411	-0.458847	-0.449842	-0.451807	-0.452351	-0.394477	-0.458531	-0.451937	-0.472942	-0.45927	-0.451072	0.0326045	-	0.0246783
Prevotella	1.97597	1.11929	2.90778	0.893207	0.925531	-0.658191	-0.653946	-0.660022	-0.66062	-0.660377	-0.660821	-0.6599	-0.661883	-0.662785	3.83947e-10	-	3.45469e-10			Oribacterium	3.98425	-0.51696	-0.51696	-0.355024	-0.51696	-0.51696	-0.51696	-0.51696	-0.51696	-0.51696	0.133492	1.08656	-0.323529	-0.0978763	-0.243809	-	0	0
Proteus	-0.437514	-0.436437	-0.437514	-0.437514	-0.437514	0.978314	4.12007	0.404589	-0.378549	-0.425405	-0.437514	-0.435096	-0.43515	-0.437514	0	-	0			Oscillospira	0.410286	0.00988689	0.774824	-0.524119	-0.213753	-1.18102	-1.17384	-1.18661	-1.18121	-1.17045	0.450625	2.26413	-0.330411	2.20913	0.732826	1.24887e-09	2.77319e-06	-
rc4-4	0.395857	1.13074	0.762573	0.00342557	0.992219	-0.651999	-0.651999	-0.651999	-0.651999	-0.651999	-0.651999	-0.651999	-0.651999	-0.651999	0	-	0			Parabacteroides	-0.349092	-0.31891	-0.246622	-0.0758781	-0.0903091	-0.623899	-0.599926	-0.623711	-0.601084	-0.558188	-0.601282	-0.603991	-0.635316	-0.621583	-0.612866	1.69854e-10	-	1.22824e-12
Roseburia	-0.265542	-0.308396	-0.392062	-0.412421	-0.291101	-0.426455	-0.426455	-0.426455	-0.426455	-0.426455	-0.426455	-0.426455	-0.426455	-0.426455	0	-	0			Prevotella	0.227941	0.912626	0.83358	1.19904	1.55682	-0.662785	-0.662785	-0.660729	-0.660053	-0.662785	-0.661033	-0.659975	-0.659428	-0.662785	-0.660885	0	0	1.14328e-15
Ruminococcus	0.607826	1.0954	0.168663	1.29381	1.65587	-0.849137	-0.849137	-0.849137	-0.849137	-0.825203	-0.310306	-0.701	-0.738882	-0.620774	0	0	1.32364e-09			Proteus	-0.434989	-0.431348	-0.437514	-0.430895	-0.433985	-0.050169	2.17452	0.292548	1.44176	-0.280463	-0.434148	-0.435641	-0.433495	-0.437514	-0.435922	0.0104328	0.0128191	-
Staphylococcus	-0.496734	3.08342	-0.0728201	-0.496734	0.0328915	-0.496734	-0.496734	-0.496734	-0.496734	2.42649	-0.496734	-0.496734	-0.496734	2.32063	0	-	0			rc4-4	2.25648	1.55572	0.921069	2.10314	2.26676	-0.651999	-0.651999	-0.651999	-0.651999	-0.651999	-0.651999	-0.651999	-0.651999	-0.651999	-0.651999	0	-	0
Streptococcus	-0.61369	1.64717	-0.536365	-0.369083	-0.706738	-0.912132	-0.682431	-0.872812	-0.912132	1.6311	-0.912132	-0.854648	-0.912132	-0.912132	-	0	0			Roseburia	-0.327555	-0.388881	-0.340003	-0.37859	-0.348121	-0.426455	-0.426455	-0.426455	-0.426455	-0.426455	1.098	3.81071	0.171801	2.00443	2.3381	0	0	0.000190633
Sutterella	-1.15988	-0.769713	-0.966681	-0.81007	-1.00306	-1.25944	-1.25944	-1.25944	0.238894	0.298162	1.61938	1.34485	1.81847	1.64274	0	0	2.10407e-20			Ruminococcus	1.85807	2.41517	1.30716	0.610012	1.45786	-0.849137	-0.849137	-0.849137	-0.849137	-0.84067	-0.160967	-0.0484551	-0.743881	-0.307853	-0.378742	0	0	5.10796e-10
Tepidibacter	0.539186	3.00449	-0.53195	1.35977	2.94332	-0.53195	-0.53195	-0.53195	-0.53195	-0.53195	-0.53195	-0.53195	-0.53195	-0.53195	0	-	0			Shuttleworthia	-0.43729	-0.285579	-0.33142	-0.492447	-0.416355	3.3327	1.30731	1.85271	-0.571641	2.92338	-0.376273	-0.398593	-0.193256	-0.445106	-0.385928	0.00143622	0.00253287	-
f. Coriobacteriaceae; g.	-0.526746	0.579425	0.826695	2.2346	2.85515	-0.526746	-0.526746	-0.526746	-0.526746	-0.526746	-0.526746	-0.526746	-0.526746	-0.526746	0	-	0			Staphylococcus	-0.496734	-0.496734	-0.496734	-0.496734	-0.496734	1.71861	-0.496734	-0.496734	-0.496734	-0.496734	0.028489	-0.324486	0.58132	-0.356593	-0.496734	-	0	0
f. Prevotellaceae; g.	2.53393	1.0274	1.75048	1.19828	1.27154	-0.684317	-0.684317	-0.684317	-0.684317	-0.684317	-0.684317	-0.684317	-0.684317	-0.684317	0	-	0			Streptococcus	3.29002	1.0183	1.01991	0.613166	0.807967	-0.335818	0.522104	-0.400052	-0.00503859	0.683462	-0.141031	-0.377733	-0.7449	-0.539458	0.507268	-	-	0.00979122
f. Rikenellaceae; g.	-0.544722	-0.666705	-0.612837	-0.537207	-0.703403	3.36827	-0.0313294	3.39361	-0.1897	-0.208157	-0.256262	-0.264337	-0.23833	-0.259255	0.0204092	-	1.02487e-29			Sutterella	-0.729675	-0.591158	-0.571687	-0.415377	-0.601446	0.551494	-0.322622	0.854673	-1.25647	1.5526	0.925801	0.319235	0.81337	0.759433	0.237072	-	-	1.03433e-17
f. S24-7; g.	0.532901	1.89482	1.48126	1.50322	0.889629	-1.10619	-1.10623	-1.10695	-1.10699	-0.963245	-0.760179	-0.392273	-0.682115	0.697228	1.82967e-33	0.0233165	3.46142e-06			g__Tepidibacter	1.24556	-0.53195	0.880582	0.901827	0.296214	-0.53195	-0.53195	-0.53195	-0.53195	-0.53195	-0.53195	-0.53195	-0.53195	-0.53195	-0.53195	0	-	0
f. [Mogibacteriaceae]; g.	0.0444101	0.179447	0.024521	-0.199531	0.0408488	-0.577393	-0.577393	-0.577393	-0.547493	-0.231504	-0.233808	0.0282123	-0.294859	-0.146585	0	0	-			f. Coriobacteriaceae; g.	-0.526746	1.93762	-0.526746	1.56614	1.58878	-0.526746	-0.526746	-0.526746	-0.526746	-0.526746	-0.526746	-0.526746	-0.526746	-0.526746	-0.526746	0	-	0
o. Clostridiales; f.; g.	2.37973	1.09234	1.92813	1.16078	2.53707	-0.73806	-0.73806	-0.73806	-0.73806	-0.725146	-0.434429	-0.452824	-0.557319	-0.595239	0	0	4.17893e-18			f. Prevotellaceae; g.	0.44996	1.19918	0.957476	0.773404	1.8338	-0.684317	-0.684317	-0.684317	-0.680067	-0.684317	-0.684317	-0.684317	-0.684317	-0.681989	-0.684317	0	-	0
f. Christensenellaceae; g.	-0.0483739	-0.254822	-0.273278	-0.361496	-0.467898	-0.861798	-0.861798	-0.844203	-0.861798	-0.00289571	3.01288	0.913107	-0.791382	1.72714	0	0	0.0451743			f. Rikenellaceae; g.	-0.687045	-0.547724	-0.612694	-0.509823	-0.525303	-0.501804	0.660727	0.0309626	1.01636	-0.130501	0.172286	-0.61834	0.178411	0.00288652	-0.17803	0.00201908	-	0.00101782
f. Clostridiaceae; g. Clostridium	0.837717	-0.601059	0.875024	0.904726	2.33809	-0.601059	-0.601059	-0.601059	-0.601059	-0.601059	-0.601059	-0.601059	-0.601059	-0.601059	0	-	0			f. S24-7; g.	1.16617	0.749561	0.926252	1.55499	0.744751	-1.107	-1.107	-1.10681	-1.10474	-1.10545	-0.0402426	0.00894457	0.690542	0.0798614	-0.12471	1.34222e-70	1.18256e-23	5.33803e-06
f. Lachnospiraceae; g.	1.99022	2.09081	-0.0957514	2.02864	1.45425	-0.703933	-0.712251	-0.716433	-0.716433	-0.69097	-0.598089	-0.710153	-0.704504	-0.626785	1.93956e-08	-	3.12055e-08			o. YS2; f.; g.	-0.394636	-0.376959	-0.41325	-0.313879	-0.351496	-0.305944	1.6109	-0.407958	-0.446934	4.54755	-0.148492	-0.193909	-0.31822	-0.182015	-0.398029	-	-	0.0192325
f. Lachnospiraceae; g. Clostridium	2.23783	-0.156715	-0.455627	-0.455627	1.08652	-0.455627	-0.455627	-0.455627	-0.455627	-0.455627	-0.455627	-0.455627	-0.455627	-0.455627	0	-	0			f. [Mogibacteriaceae]; g.	0.177083	-0.0715588	-0.207077	-0.12096	-0.0733752	4.96153	-0.577393	-0.577393	-0.577393	-0.577393	0.675703	-0.276377	0.826753	-0.321007	-0.192625	0	0	-
f. Peptococcaceae; g.	2.43503	1.13184	1.13375	0.96821	2.87064	-0.641913	-0.641913	-0.641913	-0.641913	-0.641913	-0.641913	-0.641913	-0.641913	-0.641913	0	-	0			o. Clostridiales; f.; g.	0.777543	0.618292	0.239265	0.385909	1.12702	-0.736624	-0.736295	-0.73806	-0.73806	-0.735776	-0.608849	-0.569415	-0.654478	-0.685823	-0.325507	7.56131e-22	0.0128892	5.62861e-15
f. Ruminococcaceae; g.	4.72498	0.114621	0.864713	0.0275914	0.388647	-0.403732	-0.403732	-0.403732	-0.403732	-0.403732	-0.403732	-0.403732	-0.403732	-0.403732	0	-	0			f. Christensenellaceae; g.	-0.0424897	0.0895088	-0.557605	-0.439273	0.105034	-0.861798	-0.861798	-0.861798	-0.861798	-0.861798	1.84654	0.527451	1.84289	0.0646709	0.848883	0	0	0.00101782
f. Ruminococcaceae; g. Clostridium	-0.0962941	-0.216493	-0.51918	0.534985	0.499198	-0.770015	-0.770015	-0.770015	-0.770015	-0.770015	-0.770015	-0.770015	-0.770015	-0.770015	0	-	0			f. Clostridiaceae; g. Clostridium	1.0791	2.92651	1.19088	0.183561	1.68556	-0.601059	-0.601059	-0.601059	-0.601059	-0.601059	-0.601059	-0.601059	-0.601059	-0.601059	-0.601059	0	-	0
f. Erysipelotrichaceae; g.	0.0615038	-0.274785	-0.196182	-0.218605	-0.216773	-0.394722	-0.394722	-0.394722	-0.394722	-0.394722	-0.394722	-0.394722	-0.394722	-0.394722	0	-	0			f. Lachnospiraceae; g.	0.4341	-0.562357	-0.197117	0.161734	-0.123201	-0.716433	-0.716433	-0.716433	-0.716433	-0.716433	1.77409	-0.281535	-0.00650193	-0.716433	1.81078	0	0	-
f. Erysipelotrichaceae; g. Clostridium	-0.402401	-0.690438	-0.277576	-0.368362	-0.0854202	-0.706368	-0.706368	-0.706368	-0.706368	0.234451	1.21192	1.97711	1.02866	3.54239	0	0	1.42838e-06			f. Lachnospiraceae; g. Clostridium	-0.455627	2.11295	2.46949	-0.455627	2.72935	-0.455627	-0.455627	-0.455627	-0.455627	-0.455627	-0.455627	-0.455627	-0.455627	-0.455627	-0.455627	0	-	0
o. RF32; f.; g.	-0.519452	0.928482	-0.310648	-0.156864	-0.390904	-0.64692	-0.64692	-0.64315	-0.64692	-0.64692	-0.64692	-0.64692	-0.64692	-0.64692	0	-	0			f. Peptococcaceae; g.	0.68188	0.743721	0.485208	0.273346	1.47274	-0.641913	-0.641913	-0.641913	-0.641913	-0.641913	-0.641913	-0.641913	-0.641913	-0.641913	-0.641913	0	-	0
o. RF39; f.; g.	1.13126	1.05024	1.5473	1.27437	2.60002	-0.68847	-0.68847	-0.68847	-0.68847	-0.68847	-0.68847	-0.68847	-0.68847	-0.68847	0	-	0			f. Ruminococcaceae; g.	-0.403732	0.256155	-0.403732	1.23081	0.870841	-0.403732	-0.403732	-0.403732	-0.403732	-0.403732	-0.403732	-0.403732	-0.403732	-0.403732	-0.403732	0	-	0
o. CW040; f. F16; g.	1.13706	0.729775	0.71301	1.34418	0.869297	-0.676557	-0.676557	-0.676557	-0.676557	-0.676557	-0.676557	-0.676557	-0.676557	-0.676557	0	-	0			f. Ruminococcaceae; g. Clostridium	1.24962	0.756749	1.80936	-0.34335	0.103747	-0.770015	-0.770015	-0.770015	-0.770015	-0.770015	1.19956	1.9411	-0.329866	2.41424	1.77683	0	0	-
																				f. Erysipelotrichaceae; g.	-0.287158	-0.253264	-0.108698	0.399501	-0.117158	5.01861	-0.394722	-0.394722	-0.394722	-0.394722	0.0665053	-0.236884	0.52728	0.0162111	0.951277	0	0	-
																				f. Erysipelotrichaceae; g. Clostridium	-0.519545	-0.402179	-0.439136	-0.269352	-0.353844	-0.706368	-0.641048	-0.547003	-0.706368	-0.706368	0.0180863	-0.48462	1.9256	0.157042	0.330233	0	0	-
																				o. RF32; f.; g.	0.0437806	0.86428	0.9414	0.0982479	4.11783	-0.621338	-0.64692	-0.64692	-0.642571	-0.64692	-0.0791598	0.698714	0.835125	0.77742	1.17493	0	0	-
																				o. RF39; f.; g.	0.76621	1.71179	0.859733	1.44875	0.691245	-0.68847	-0.68847	-0.68847	-0.68847	-0.68847	-0.68847	-0.68847	-0.68847	-0.68847	-0.68847	0	-	0
																				o. CW040; f. F16; g.	2.60512	1.41831	0.978686	2.22654	0.832613	-0.676557	-0.676557	-0.676557	-0.676557	-0.676557	-0.676557	-0.676557	-0.676557	-0.676557	-0.676557	0	-	0

[truncated: 3 more sheets: Supplementary Fig 5., Supplementary Fig 6., Supplementary Table 1]
